# Supplementary material for: The trigonal polymorph of strontium tetra­borate, β-SrB4O7
Source: Acta Crystallogr Sect E Struct Rep Online. 2010 May 29;66(Pt 6):i48. doi: 10.1107/S1600536810019069 (PMC2979632; doi:10.1107/S1600536810019069)
Supplement: Supplementary file 2 [file e-66-00i48-Isup2.hkl]

# 
# h,k,l, Fc-squared, Fo-squared, sigma(Fo-squared) and status flag 
# 
data_I
_shelx_title ' SrBO_2 in P3' 
_shelx_refln_list_code          4 
_shelx_F_calc_maximum      297.67 
_exptl_crystal_F_000      1026.00 
_reflns_d_resolution_high  0.7396 
 
loop_ 
 _symmetry_equiv_pos_as_xyz 
 'x, y, z' 
 '-y, x-y, z' 
 '-x+y, -x, z' 
 
_cell_length_a    17.1450 
_cell_length_b    17.1450 
_cell_length_c     4.2527 
_cell_angle_alpha  90.000 
_cell_angle_beta   90.000 
_cell_angle_gamma 120.000 
 
_shelx_F_squared_multiplier     1.000 
 
loop_ 
 _refln_index_h 
 _refln_index_k 
 _refln_index_l 
 _refln_F_squared_calc 
 _refln_F_squared_meas 
 _refln_F_squared_sigma 
 _refln_observed_status 
   0   0  -5    10443.96     9939.28    886.31 o 
  -1   1  -5     1755.26     1843.42    162.07 o 
   0   1  -5     1457.69     1281.34    137.64 o 
   1   1  -5       81.64      118.04     89.68 o 
  -3   2  -5     1221.90     1365.21    142.25 o 
  -2   2  -5      619.63      614.12    133.40 o 
  -1   2  -5     1801.93     2242.21    171.33 o 
   0   2  -5      813.50      742.09    114.92 o 
   1   2  -5      592.63      642.40    109.51 o 
   2   2  -5     1684.97     1864.84    160.46 o 
  -5   3  -5      421.70      382.62    103.90 o 
  -4   3  -5     1325.29     1338.10    137.88 o 
  -3   3  -5     7098.31     6757.04    385.01 o 
  -2   3  -5      781.53      847.80    119.70 o 
  -1   3  -5      242.05      251.19     98.94 o 
   0   3  -5     7137.45     7209.54    387.96 o 
   1   3  -5      559.03      572.31    121.76 o 
   2   3  -5      754.11      821.91    121.71 o 
   3   3  -5     6981.93     7345.67    395.55 o 
  -7   4  -5      131.77      187.30     92.24 o 
  -6   4  -5      249.67      224.74    134.08 o 
  -5   4  -5       37.24      140.73     88.74 o 
  -4   4  -5      879.89      877.90    139.93 o 
  -3   4  -5      229.91      128.65     92.52 o 
  -2   4  -5      284.91      337.82     99.91 o 
  -1   4  -5      360.72      517.60    107.83 o 
   0   4  -5      355.90      528.48    101.61 o 
   1   4  -5       25.08       58.71     86.76 o 
   2   4  -5      898.90      907.60    192.08 o 
   3   4  -5      917.93     1078.48    134.29 o 
   4   4  -5      117.85      -63.95    132.84 o 
  -9   5  -5     1562.28     1627.03    217.03 o 
  -8   5  -5      229.81      293.08    152.24 o 
  -7   5  -5     1832.31     1930.94    184.98 o 
  -6   5  -5      726.91      894.67    130.41 o 
  -5   5  -5     1157.64     1264.02    137.70 o 
  -4   5  -5     1742.34     1714.92    162.61 o 
  -3   5  -5      698.07      646.50    117.18 o 
  -2   5  -5       78.57       84.25     89.86 o 
  -1   5  -5     2463.99     2557.77    195.59 o 
   0   5  -5      686.06      573.55    111.21 o 
   1   5  -5      569.22      560.59    109.54 o 
   2   5  -5     1824.29     1953.67    176.94 o 
   3   5  -5      663.22      975.12    173.83 o 
   4   5  -5      148.41       -0.93    136.34 o 
   5   5  -5     1045.93     1281.31    208.76 o 
 -11   6  -5      362.64      612.41    270.92 o 
 -10   6  -5      974.32     1153.59    189.49 o 
  -9   6  -5     6312.22     6683.09    462.48 o 
  -8   6  -5     2399.32     2358.47    193.60 o 
  -7   6  -5     1657.96     1898.63    222.21 o 
  -6   6  -5     8516.77     8702.83    453.84 o 
  -5   6  -5      364.70      398.82    103.23 o 
  -4   6  -5      941.51     1146.79    133.93 o 
  -3   6  -5     6297.07     6156.32    347.04 o 
  -2   6  -5       16.61      -31.98     87.05 o 
  -1   6  -5     2109.68     2016.81    171.34 o 
   0   6  -5     7366.86     7826.96    413.05 o 
   1   6  -5      440.72      525.64    114.34 o 
   2   6  -5      480.99      578.06    155.66 o 
   3   6  -5     5406.58     5775.42    439.84 o 
   4   6  -5      461.22      455.80    157.19 o 
   5   6  -5     1285.32     1396.27    309.92 o 
 -11   7  -5       84.42      139.24    238.77 o 
 -10   7  -5       82.38       73.78    139.36 o 
  -9   7  -5        6.87       26.57    136.53 o 
  -8   7  -5      333.79      245.96    103.18 o 
  -7   7  -5      437.59      508.01    111.23 o 
  -6   7  -5      641.74      670.82    121.71 o 
  -5   7  -5       64.71      123.25     93.45 o 
  -4   7  -5      683.47      619.39    143.88 o 
  -3   7  -5      276.85      422.61    106.88 o 
  -2   7  -5       11.97       40.40    145.06 o 
  -1   7  -5     2666.73     2896.44    209.69 o 
   0   7  -5     1131.45     1136.22    188.42 o 
   1   7  -5      159.57      240.23    143.07 o 
   2   7  -5     1492.30     1351.66    202.30 o 
   3   7  -5     1791.01     2186.96    442.61 o 
 -11   8  -5      567.96      529.60    279.52 o 
 -10   8  -5     1467.32     1547.21    215.27 o 
  -9   8  -5     2034.75     2340.38    243.95 o 
  -8   8  -5      333.21      274.75    107.57 o 
  -7   8  -5     1805.82     1955.44    167.21 o 
  -6   8  -5     3115.17     3570.32    236.47 o 
  -5   8  -5      459.27      603.55    114.62 o 
  -4   8  -5     1871.82     1853.93    260.72 o 
  -3   8  -5     1261.33     1236.55    141.40 o 
  -2   8  -5      218.51      188.77    105.72 o 
  -1   8  -5     1459.38     1772.19    211.11 o 
   0   8  -5     1172.39     1349.53    246.80 o 
   1   8  -5       64.17       80.60    132.93 o 
   2   8  -5     1733.73     1900.24    247.02 o 
 -10   9  -5      600.16      897.65    285.32 o 
  -9   9  -5     3550.01     3564.43    463.19 o 
  -8   9  -5      506.84      578.69    123.37 o 
  -7   9  -5     1420.07     1533.55    162.19 o 
  -6   9  -5     7409.56     7701.85    418.66 o 
  -5   9  -5      222.37      253.76    102.43 o 
  -4   9  -5     1314.61     1389.08    148.48 o 
  -3   9  -5     5904.81     5927.95    343.20 o 
  -2   9  -5       33.05      -82.42    124.56 o 
  -1   9  -5      597.49      940.39    176.50 o 
   0   9  -5     5821.81     6027.85    451.46 o 
   1   9  -5      193.71      247.35    234.49 o 
  -9  10  -5      139.76      250.32    139.59 o 
  -8  10  -5       59.38      118.47    103.07 o 
  -7  10  -5     1116.83     1358.10    155.84 o 
  -6  10  -5      817.28     1020.36    174.25 o 
  -5  10  -5      250.51      286.00    101.94 o 
  -4  10  -5      758.55      622.37    162.55 o 
  -3  10  -5      488.42      635.71    167.14 o 
  -2  10  -5      152.01       40.24    145.43 o 
  -1  10  -5      108.48      383.29    243.76 o 
  -8  11  -5      200.10      271.46    108.91 o 
  -7  11  -5     1015.30     1012.70    163.52 o 
  -6  11  -5     1054.61     1155.18    166.25 o 
  -5  11  -5      226.36       67.77    145.03 o 
  -4  11  -5      658.13      915.45    369.80 o 
  -3  11  -5     1346.41     1809.08    376.48 o 
   0   0  -4     6189.17     5476.21    561.01 o 
  -1   1  -4      936.78      940.05    102.90 o 
   0   1  -4      366.40      372.41     81.16 o 
   1   1  -4     1917.46     2203.52    153.07 o 
  -3   2  -4     5757.97     5911.27    364.72 o 
  -2   2  -4      378.57      467.92     86.40 o 
  -1   2  -4     6552.16     6706.02    347.62 o 
   0   2  -4     2047.79     2158.03    147.34 o 
   1   2  -4      278.93      391.55     78.50 o 
   2   2  -4    12850.21    13365.76    694.79 o 
  -5   3  -4      912.81      919.68    105.82 o 
  -4   3  -4      337.35      455.74    112.60 o 
  -3   3  -4     5697.89     5827.14    308.49 o 
  -2   3  -4     3746.58     3855.91    220.96 o 
  -1   3  -4      444.83      539.50     86.84 o 
   0   3  -4     6283.69     6330.80    325.17 o 
   1   3  -4      701.42      642.13     95.21 o 
   2   3  -4      338.99      382.73     79.64 o 
   3   3  -4     4742.88     4881.79    270.03 o 
  -7   4  -4     1138.88     1109.36    113.34 o 
  -6   4  -4      393.95      447.61     83.46 o 
  -5   4  -4     3245.52     3259.19    200.09 o 
  -4   4  -4     1547.36     1578.38    121.88 o 
  -3   4  -4      206.10      215.50     76.47 o 
  -2   4  -4     1913.41     2033.11    148.67 o 
  -1   4  -4      963.48      967.58    105.35 o 
   0   4  -4     1233.57     1110.58    110.30 o 
   1   4  -4     1775.95     2109.72    154.22 o 
   2   4  -4     2824.83     3010.37    186.24 o 
   3   4  -4     1169.54     1233.47    116.15 o 
   4   4  -4      995.52     1031.30    111.64 o 
  -9   5  -4     2504.75     2582.29    246.14 o 
  -8   5  -4       51.12       71.11     71.10 o 
  -7   5  -4     3261.55     3508.34    292.62 o 
  -6   5  -4     5494.68     5475.04    284.14 o 
  -5   5  -4      558.67      637.93     92.33 o 
  -4   5  -4     6336.15     6108.19    329.58 o 
  -3   5  -4      721.42      834.27    130.37 o 
  -2   5  -4       99.12       27.72     64.32 o 
  -1   5  -4     4891.51     4950.02    262.58 o 
   0   5  -4    12279.45    12513.26    605.17 o 
   1   5  -4      786.42      932.03    105.39 o 
   2   5  -4     4690.48     4693.61    254.65 o 
   3   5  -4     1243.99     1275.29    118.10 o 
   4   5  -4      295.22      294.90    140.27 o 
   5   5  -4     6965.02     7042.96    482.00 o 
 -11   6  -4     1844.88     2291.19    221.08 o 
 -10   6  -4      665.69      828.08    143.31 o 
  -9   6  -4     3623.31     3540.22    221.43 o 
  -8   6  -4      593.63      583.30     94.88 o 
  -7   6  -4      961.66     1040.34    110.08 o 
  -6   6  -4     6209.75     6582.88    333.98 o 
  -5   6  -4     4864.39     5076.47    267.48 o 
  -4   6  -4      234.70      244.18     80.00 o 
  -3   6  -4     3062.81     3055.16    193.23 o 
  -2   6  -4     2217.44     2096.58    150.67 o 
  -1   6  -4      348.18      415.94     80.62 o 
   0   6  -4     7477.46     7697.78    400.56 o 
   1   6  -4      558.34      689.77     93.10 o 
   2   6  -4      556.01      592.34     94.94 o 
   3   6  -4     3345.79     3451.79    282.12 o 
   4   6  -4      351.73      387.99    122.82 o 
   5   6  -4        6.15       35.02    115.55 o 
   6   6  -4     3530.74     3757.34    304.24 o 
 -13   7  -4       41.12       25.26    120.65 o 
 -12   7  -4       57.41       50.66    109.90 o 
 -11   7  -4     1465.42     1458.46    179.77 o 
 -10   7  -4     1672.54     1856.31    193.53 o 
  -9   7  -4      112.16       97.19     77.38 o 
  -8   7  -4     1422.32     1493.09    129.02 o 
  -7   7  -4     1529.80     1581.34    133.55 o 
  -6   7  -4      401.78      301.69     81.70 o 
  -5   7  -4     1265.05     1229.90    122.60 o 
  -4   7  -4     2524.38     2402.25    173.10 o 
  -3   7  -4      248.73      337.69     85.65 o 
  -2   7  -4     1746.46     1875.16    139.81 o 
  -1   7  -4     1271.79     1443.07    131.50 o 
   0   7  -4      755.18      625.89     97.66 o 
   1   7  -4     1101.62     1005.77    114.89 o 
   2   7  -4     1276.65     1346.05    309.93 o 
   3   7  -4      385.38      274.56    127.01 o 
   4   7  -4     1026.52     1164.45    274.60 o 
   5   7  -4     1194.98     1435.77    181.99 o 
   6   7  -4     2069.73     2125.28    218.24 o 
   7   7  -4     1813.19     2025.31    221.68 o 
 -15   8  -4     3634.21     3365.69    295.92 o 
 -14   8  -4       72.19      -41.06    115.88 o 
 -13   8  -4     4050.78     4108.06    325.64 o 
 -12   8  -4     1815.24     1938.52    208.63 o 
 -11   8  -4       37.63       30.66    197.37 o 
 -10   8  -4     6849.60     6794.91    450.37 o 
  -9   8  -4     4298.79     4211.04    264.81 o 
  -8   8  -4      107.69      162.33     76.55 o 
  -7   8  -4     4734.34     5136.85    386.05 o 
  -6   8  -4     1280.43     1382.33    130.15 o 
  -5   8  -4        8.14       18.04     68.67 o 
  -4   8  -4     8414.77     8751.55    442.06 o 
  -3   8  -4     1399.01     1494.97    129.64 o 
  -2   8  -4      154.38      128.30     75.04 o 
  -1   8  -4     4236.50     4280.96    253.22 o 
   0   8  -4     5883.50     5545.70    393.17 o 
   1   8  -4      181.01      195.58    111.56 o 
   2   8  -4     6915.69     6696.29    479.03 o 
   3   8  -4     2959.05     2867.58    263.87 o 
   4   8  -4      144.05       17.52    114.61 o 
   5   8  -4     3026.96     3259.75    286.15 o 
   6   8  -4     2091.17     2059.56    239.29 o 
   7   8  -4       10.41        9.75    188.63 o 
   8   8  -4     2273.94     2349.09    347.18 o 
 -16   9  -4     1044.45      958.61    191.24 o 
 -15   9  -4     2205.47     2283.02    396.59 o 
 -14   9  -4     1021.97     1157.48    172.11 o 
 -13   9  -4     2368.73     2388.23    253.11 o 
 -12   9  -4     4557.77     4589.54    550.36 o 
 -11   9  -4     3109.67     3375.78    274.06 o 
 -10   9  -4     1457.53     1720.23    188.58 o 
  -9   9  -4     3633.76     3668.74    227.20 o 
  -8   9  -4     1046.20     1054.86    121.05 o 
  -7   9  -4     1946.15     2196.41    155.24 o 
  -6   9  -4     4504.76     4605.70    279.30 o 
  -5   9  -4      978.71     1146.65    120.42 o 
  -4   9  -4      373.96      347.73     87.22 o 
  -3   9  -4     4015.94     4137.98    243.34 o 
  -2   9  -4       60.17      -25.72     72.69 o 
  -1   9  -4       68.68        7.45    104.51 o 
   0   9  -4     3861.22     3774.57    295.25 o 
   1   9  -4      574.76      496.42    138.26 o 
   2   9  -4       36.83       27.69    110.26 o 
   3   9  -4     3696.62     3696.71    449.50 o 
   4   9  -4       27.83      138.28    155.85 o 
   5   9  -4       47.42      -37.60    128.56 o 
   6   9  -4     3117.31     3216.50    285.84 o 
   7   9  -4     1299.95     1240.36    201.06 o 
 -16  10  -4      201.35      546.79    185.58 o 
 -15  10  -4       64.60      144.21    157.88 o 
 -14  10  -4     1387.46     1443.92    199.95 o 
 -13  10  -4       84.00      191.01    117.68 o 
 -12  10  -4      277.49      275.85    118.94 o 
 -11  10  -4     1017.14     1102.53    160.40 o 
 -10  10  -4       51.82      118.07    108.60 o 
  -9  10  -4      125.60      132.22     81.93 o 
  -8  10  -4     1759.66     1580.95    172.22 o 
  -7  10  -4      441.78      398.47    111.38 o 
  -6  10  -4       68.94      102.35     83.84 o 
  -5  10  -4     1357.98     1390.61    153.10 o 
  -4  10  -4      740.70      930.18    112.67 o 
  -3  10  -4      650.32      645.08     98.89 o 
  -2  10  -4     2205.36     2165.27    215.75 o 
  -1  10  -4     1022.12     1004.90    161.82 o 
   0  10  -4      549.59      600.82    144.60 o 
   1  10  -4     1850.95     1818.41    210.36 o 
   2  10  -4     2467.82     2321.42    238.42 o 
   3  10  -4     2510.72     2413.26    242.72 o 
   4  10  -4      664.69      751.95    169.58 o 
   5  10  -4     2072.88     2488.52    284.45 o 
   6  10  -4      461.58      484.54    164.20 o 
 -15  11  -4     2537.60     2341.39    328.49 o 
 -14  11  -4      248.54      196.24    168.96 o 
 -13  11  -4     2122.26     2265.51    224.09 o 
 -12  11  -4     2184.93     2655.67    230.94 o 
 -11  11  -4      149.20      311.52    124.05 o 
 -10  11  -4     3662.11     3491.58    292.20 o 
  -9  11  -4     5783.70     5401.66    311.41 o 
  -8  11  -4      378.18      417.96     98.39 o 
  -7  11  -4     4371.76     4120.76    258.53 o 
  -6  11  -4     3419.01     3578.97    234.16 o 
  -5  11  -4       86.82       79.21     80.82 o 
  -4  11  -4     4430.26     4376.85    343.42 o 
  -3  11  -4     3506.67     3609.31    290.35 o 
  -2  11  -4      600.43      452.41    217.01 o 
  -1  11  -4     4442.86     4387.03    472.94 o 
   0  11  -4     1732.12     1847.01    229.37 o 
   1  11  -4        0.67     -114.43    114.43 o 
   2  11  -4     2117.07     2090.56    234.83 o 
   3  11  -4     2655.43     2843.64    290.13 o 
   4  11  -4      197.38      276.25    153.05 o 
   5  11  -4     3124.94     3058.46    337.48 o 
 -15  12  -4     1404.23     1305.10    251.43 o 
 -14  12  -4     1297.60     1163.25    218.97 o 
 -13  12  -4      551.21      970.18    199.97 o 
 -12  12  -4     2202.24     1855.24    278.34 o 
 -11  12  -4      360.95      415.89    149.78 o 
 -10  12  -4      633.12      529.07    115.49 o 
  -9  12  -4     3940.10     4133.07    251.61 o 
  -8  12  -4      405.71      411.30     98.21 o 
  -7  12  -4      612.92      688.54    109.04 o 
  -6  12  -4     3238.09     3426.48    222.26 o 
  -5  12  -4      489.34      419.04    134.89 o 
  -4  12  -4     1194.81     1195.25    181.36 o 
  -3  12  -4     3524.11     3581.93    309.95 o 
  -2  12  -4      599.30      641.46    152.76 o 
  -1  12  -4      257.42      320.10    319.01 o 
   0  12  -4     2239.55     2528.53    254.87 o 
   1  12  -4      383.89      253.27    148.87 o 
   2  12  -4       24.35      136.74    160.13 o 
   3  12  -4     2235.78     2404.14    256.36 o 
   4  12  -4       93.87      139.09    215.55 o 
 -15  13  -4      402.99      405.40    173.10 o 
 -14  13  -4      504.54      409.91    171.38 o 
 -13  13  -4      990.50     1076.96    212.61 o 
 -12  13  -4       51.20      -60.44    141.49 o 
 -11  13  -4      786.18      955.27    185.76 o 
 -10  13  -4      316.77      366.62    113.73 o 
  -9  13  -4       39.83       56.28     93.31 o 
  -8  13  -4      965.63     1025.76    143.98 o 
  -7  13  -4      621.01      710.69    125.19 o 
  -6  13  -4      145.10       47.58    159.72 o 
  -5  13  -4      779.36      778.96    161.53 o 
  -4  13  -4      852.58      895.31    168.24 o 
  -3  13  -4      798.87      888.68    121.97 o 
  -2  13  -4      546.83      744.20    162.55 o 
  -1  13  -4     1075.62     1103.73    327.37 o 
   0  13  -4      577.13      466.02    158.73 o 
   1  13  -4      405.97      541.43    170.95 o 
   2  13  -4      309.88      265.82    157.81 o 
 -14  14  -4      102.50      -32.50    144.88 o 
 -13  14  -4     2743.75     2876.45    335.56 o 
 -12  14  -4     2896.34     2685.76    326.08 o 
 -11  14  -4       98.94      189.75    150.61 o 
 -10  14  -4     3693.45     3792.73    279.24 o 
  -9  14  -4     3597.18     3806.52    275.33 o 
  -8  14  -4      300.45      250.71    157.48 o 
  -7  14  -4     4791.76     5188.43    508.23 o 
  -6  14  -4     4033.02     3828.25    453.54 o 
  -5  14  -4       43.70     -130.76    162.56 o 
  -4  14  -4     2968.24     2831.96    357.18 o 
  -3  14  -4     3689.95     3876.49    495.72 o 
  -2  14  -4      189.61      224.56    117.90 o 
  -1  14  -4     2584.15     2522.98    384.71 o 
 -13  15  -4     1179.41     1249.03    222.78 o 
 -12  15  -4     2565.24     2424.00    300.09 o 
 -11  15  -4      296.45      235.02    148.61 o 
 -10  15  -4     1161.07      975.20    151.87 o 
  -9  15  -4     2791.25     2822.49    347.17 o 
  -8  15  -4      840.09     1220.10    225.29 o 
  -7  15  -4      355.67      242.89    187.25 o 
  -6  15  -4     2509.00     2078.57    323.94 o 
  -5  15  -4       88.60      259.87    195.99 o 
  -4  15  -4      291.32      334.23    176.78 o 
  -3  15  -4     2583.38     2578.66    248.35 o 
  -2  15  -4      980.54     1117.47    220.55 o 
 -12  16  -4      268.53      179.56    159.79 o 
 -11  16  -4     1750.41     1453.54    230.60 o 
 -10  16  -4      294.21      327.68    184.79 o 
  -9  16  -4       74.06     -156.00    156.00 o 
  -8  16  -4     1207.62     1172.14    258.67 o 
  -7  16  -4      556.09      528.03    226.96 o 
  -6  16  -4     1311.29     1491.73    273.09 o 
  -5  16  -4      922.59      816.16    160.35 o 
  -4  16  -4      529.95      517.48    183.95 o 
   0   0  -3      131.54      123.02     84.40 o 
  -1   1  -3     6576.36     6629.58    322.87 o 
   0   1  -3      106.88      141.15     50.95 o 
   1   1  -3     6914.43     6806.14    345.19 o 
  -3   2  -3     3525.78     3491.30    222.47 o 
  -2   2  -3      166.49      176.90     53.74 o 
  -1   2  -3     6331.21     6372.05    319.93 o 
   0   2  -3     4303.02     4369.83    213.01 o 
   1   2  -3      463.76      428.43     63.07 o 
   2   2  -3    19557.13    19697.74    923.53 o 
  -5   3  -3     4564.89     4396.04    269.23 o 
  -4   3  -3       86.98        6.35     48.47 o 
  -3   3  -3      647.60      825.23     78.45 o 
  -2   3  -3     2907.40     2882.02    153.00 o 
  -1   3  -3      436.80      390.98     64.18 o 
   0   3  -3      242.02      341.72     60.08 o 
   1   3  -3     1249.32     1389.81     93.68 o 
   2   3  -3     1336.66     1328.17     81.34 o 
   3   3  -3       96.39      240.95     56.52 o 
  -7   4  -3     1526.47     1509.07    119.87 o 
  -6   4  -3      794.54      812.77     82.52 o 
  -5   4  -3     6096.62     6187.59    325.09 o 
  -4   4  -3     4266.93     4280.21    243.59 o 
  -3   4  -3      140.07       96.47     50.86 o 
  -2   4  -3    12437.70    12532.96    596.84 o 
  -1   4  -3     3905.14     3967.61    223.28 o 
   0   4  -3      339.93      332.31     58.99 o 
   1   4  -3     6189.54     5857.06    285.98 o 
   2   4  -3      489.97      480.18     78.36 o 
   3   4  -3       51.44       36.75     41.10 o 
   4   4  -3    13063.93    13069.67    536.66 o 
  -9   5  -3     5143.94     5034.03    263.51 o 
  -8   5  -3       69.62       74.44     52.09 o 
  -7   5  -3    12211.09    12664.76    556.18 o 
  -6   5  -3     5986.67     6017.28    297.52 o 
  -5   5  -3      847.53      827.01     83.29 o 
  -4   5  -3    21601.59    21426.82   1009.93 o 
  -3   5  -3     5828.49     5847.31    278.30 o 
  -2   5  -3      495.08      554.13     70.48 o 
  -1   5  -3    19462.16    19305.22    918.34 o 
   0   5  -3     6038.68     5899.67    289.64 o 
   1   5  -3      537.41      593.20     57.90 o 
   2   5  -3    10334.14    10354.48    440.69 o 
   3   5  -3     3706.93     3607.34    164.07 o 
   4   5  -3      412.84      426.61     57.25 o 
   5   5  -3     3540.69     3473.84    195.15 o 
 -11   6  -3     6422.56     5930.64    323.41 o 
 -10   6  -3      764.50      900.62    121.11 o 
  -9   6  -3     1075.60     1022.31     97.36 o 
  -8   6  -3    10414.48    10440.27    505.86 o 
  -7   6  -3      249.47      178.20     58.54 o 
  -6   6  -3      272.86      346.40     62.90 o 
  -5   6  -3     3351.46     3263.95    201.57 o 
  -4   6  -3      798.70      862.54     86.38 o 
  -3   6  -3      104.38      124.99     52.82 o 
  -2   6  -3     4349.45     4185.26    251.20 o 
  -1   6  -3      761.68      717.53     76.48 o 
   0   6  -3      346.72      361.58     63.77 o 
   1   6  -3     3890.01     3774.21    170.65 o 
   2   6  -3      610.62      731.62     66.08 o 
   3   6  -3     1648.14     1813.12    122.80 o 
   4   6  -3     1464.92     1539.31    108.35 o 
   5   6  -3     1289.95     1391.23    115.02 o 
   6   6  -3       60.76      -22.09     59.54 o 
 -13   7  -3      180.97      208.73     76.09 o 
 -12   7  -3      752.15      875.68    123.37 o 
 -11   7  -3     3001.25     3082.25    243.56 o 
 -10   7  -3     3677.40     3884.14    274.00 o 
  -9   7  -3      113.34       36.47     53.98 o 
  -8   7  -3     6058.36     6256.44    295.95 o 
  -7   7  -3      661.64      703.08     77.08 o 
  -6   7  -3        3.67      -20.05     47.97 o 
  -5   7  -3     4915.55     4632.94    253.14 o 
  -4   7  -3     1423.56     1462.21    101.55 o 
  -3   7  -3      194.22      154.68     55.12 o 
  -2   7  -3     5397.17     5579.81    280.06 o 
  -1   7  -3     2228.07     2295.20    179.84 o 
   0   7  -3      690.15      631.94     77.21 o 
   1   7  -3     5582.80     5437.30    253.93 o 
   2   7  -3     1922.34     2070.34    152.74 o 
   3   7  -3      222.11      196.40     67.23 o 
   4   7  -3     3144.88     3143.55    183.06 o 
   5   7  -3     4007.02     4069.66    248.97 o 
   6   7  -3      696.58      675.96     96.67 o 
   7   7  -3     4822.66     4625.59    271.75 o 
 -15   8  -3     1666.43     1623.86    180.45 o 
 -14   8  -3      684.20      770.24    133.12 o 
 -13   8  -3     7184.62     6815.39    445.77 o 
 -12   8  -3     3531.29     3486.94    241.63 o 
 -11   8  -3     1154.24      973.48    132.67 o 
 -10   8  -3    11503.54    11018.29    682.57 o 
  -9   8  -3      251.45      218.44     62.83 o 
  -8   8  -3     1140.58      966.67     91.16 o 
  -7   8  -3     7835.44     7803.07    379.83 o 
  -6   8  -3     8769.86     8096.58    431.38 o 
  -5   8  -3       67.53      130.28     55.58 o 
  -4   8  -3     6721.97     6775.33    340.25 o 
  -3   8  -3     6029.32     5748.59    297.60 o 
  -2   8  -3     1485.46     1545.34    159.46 o 
  -1   8  -3     8339.15     8486.73    428.81 o 
   0   8  -3     4718.54     4407.09    223.27 o 
   1   8  -3      259.05      342.40     68.81 o 
   2   8  -3    11094.93    11130.51    540.38 o 
   3   8  -3     7379.02     6960.37    367.00 o 
   4   8  -3      237.08      162.52     72.64 o 
   5   8  -3     6860.61     6827.78    370.43 o 
   6   8  -3     2916.76     2974.91    188.77 o 
   7   8  -3       53.53       14.20     74.22 o 
   8   8  -3     7277.14     7045.08    391.12 o 
 -17   9  -3     4241.06     4097.72    460.91 o 
 -16   9  -3      822.89      890.93    201.92 o 
 -15   9  -3      319.79      262.23    112.70 o 
 -14   9  -3     1399.66     1340.55    165.72 o 
 -13   9  -3      668.09      654.09    117.33 o 
 -12   9  -3      291.72      287.92    123.84 o 
 -11   9  -3     2154.51     2033.20    187.05 o 
 -10   9  -3      445.87      360.51     73.01 o 
  -9   9  -3      721.73      816.23    128.22 o 
  -8   9  -3     2525.60     2473.54    141.44 o 
  -7   9  -3      227.42      256.88     64.45 o 
  -6   9  -3      217.36      247.49     61.98 o 
  -5   9  -3     2969.19     2930.45    174.49 o 
  -4   9  -3      201.88      224.92     60.52 o 
  -3   9  -3      927.79      870.92     85.44 o 
  -2   9  -3     1675.44     1577.05    123.85 o 
  -1   9  -3      266.70      210.23    118.58 o 
   0   9  -3      423.69      403.17     75.89 o 
   1   9  -3     1413.97     1379.49    125.59 o 
   2   9  -3      630.32      746.93     90.03 o 
   3   9  -3      318.93      452.77     83.66 o 
   4   9  -3      728.95      585.07     95.46 o 
   5   9  -3      870.73      973.93    109.74 o 
   6   9  -3      170.83       96.30     82.57 o 
   7   9  -3     1227.92      992.24    123.30 o 
   8   9  -3     1344.11     1211.90    136.87 o 
   9   9  -3      172.53      191.59    126.42 o 
 -19  10  -3      430.19      435.60    197.20 o 
 -18  10  -3      204.15      250.17    163.69 o 
 -17  10  -3     2741.88     2648.19    332.24 o 
 -16  10  -3      367.56      429.64    162.67 o 
 -15  10  -3       78.03      128.67    141.37 o 
 -14  10  -3     3307.03     3346.89    277.42 o 
 -13  10  -3      124.32       80.78     88.17 o 
 -12  10  -3      533.03      362.34     99.19 o 
 -11  10  -3     2592.74     2340.68    207.60 o 
 -10  10  -3      403.69      438.77     78.37 o 
  -9  10  -3      152.20      153.76     49.29 o 
  -8  10  -3    10091.69     9684.78    401.32 o 
  -7  10  -3      366.26      316.75     52.57 o 
  -6  10  -3      556.29      558.75     61.60 o 
  -5  10  -3     4465.02     4285.40    203.98 o 
  -4  10  -3     2400.43     2223.74    160.64 o 
  -3  10  -3      637.08      677.02     80.40 o 
  -2  10  -3    10001.54     9163.97    608.84 o 
  -1  10  -3     3482.67     3295.29    199.50 o 
   0  10  -3     1026.00     1052.67    103.30 o 
   1  10  -3     2364.49     2157.65    158.04 o 
   2  10  -3      906.65      934.92    124.24 o 
   3  10  -3      579.74      442.52     88.70 o 
   4  10  -3     4255.70     4169.85    278.36 o 
   5  10  -3      303.64      302.87     90.53 o 
   6  10  -3      498.54      446.38    101.13 o 
   7  10  -3     1891.55     1604.36    161.31 o 
   8  10  -3     1293.12     1634.58    156.33 o 
   9  10  -3      627.68      495.72    134.79 o 
 -19  11  -3     2527.48     2468.29    351.87 o 
 -18  11  -3     1854.48     1393.40    254.73 o 
 -17  11  -3     1016.96     1099.50    212.77 o 
 -16  11  -3     4273.17     4261.90    423.00 o 
 -15  11  -3     1920.76     1820.49    258.37 o 
 -14  11  -3      685.61      436.20    147.86 o 
 -13  11  -3     6205.89     6106.34    543.80 o 
 -12  11  -3     7150.97     6513.11    337.02 o 
 -11  11  -3     1711.79     1604.94    123.90 o 
 -10  11  -3    10070.67     9958.62    432.06 o 
  -9  11  -3     3664.77     3282.00    173.50 o 
  -8  11  -3      733.54      753.07     70.96 o 
  -7  11  -3     8397.46     7829.24    323.45 o 
  -6  11  -3     8237.83     7883.78    335.14 o 
  -5  11  -3     1466.91     1478.23     98.38 o 
  -4  11  -3     7566.47     7610.96    329.13 o 
  -3  11  -3     2885.48     2779.05    168.08 o 
  -2  11  -3     1234.39     1253.59    144.07 o 
  -1  11  -3    12585.46    12167.63    558.72 o 
   0  11  -3     7284.36     7098.11    373.91 o 
   1  11  -3      969.59      980.72    156.04 o 
   2  11  -3     6406.88     6268.42    348.58 o 
   3  11  -3     2389.49     2506.55    203.77 o 
   4  11  -3      411.96      440.60     98.20 o 
   5  11  -3     3598.63     3615.70    245.61 o 
   6  11  -3     5897.67     6122.60    352.32 o 
   7  11  -3      219.87      226.53    103.50 o 
   8  11  -3     1829.02     1991.14    181.91 o 
 -19  12  -3     1623.67     1793.06    278.66 o 
 -18  12  -3      170.74       36.93    158.63 o 
 -17  12  -3     4395.25     3904.25    428.07 o 
 -16  12  -3      407.64      407.73    158.90 o 
 -15  12  -3        6.65      -27.43    114.85 o 
 -14  12  -3     3400.37     3313.20    259.35 o 
 -13  12  -3     1096.23      963.66    116.32 o 
 -12  12  -3      148.39      130.94     95.55 o 
 -11  12  -3     1963.53     2000.68    163.37 o 
 -10  12  -3      419.10      317.50     65.72 o 
  -9  12  -3      294.53      260.92     56.75 o 
  -8  12  -3     4027.36     3834.52    193.49 o 
  -7  12  -3      734.10      760.73     72.25 o 
  -6  12  -3      138.19      214.09     63.45 o 
  -5  12  -3     1624.42     1589.35     96.86 o 
  -4  12  -3      797.40      739.09     88.23 o 
  -3  12  -3       56.31      221.86     98.90 o 
  -2  12  -3     2078.58     2230.04    293.06 o 
  -1  12  -3      110.56      170.05     76.37 o 
   0  12  -3      722.77      811.86    104.29 o 
   1  12  -3      740.48      784.47    107.17 o 
   2  12  -3      388.21      436.50     96.08 o 
   3  12  -3       29.17       47.22     80.42 o 
   4  12  -3      600.05      366.34    107.51 o 
   5  12  -3      286.93      267.74    103.28 o 
   6  12  -3      243.15      300.02    106.23 o 
   7  12  -3       33.86       -6.36     98.32 o 
 -18  13  -3      403.25      284.81    164.21 o 
 -17  13  -3     2349.34     2139.05    272.59 o 
 -16  13  -3       83.53      184.99    143.50 o 
 -15  13  -3      111.37      122.73     85.53 o 
 -14  13  -3     4073.52     3763.50    265.06 o 
 -13  13  -3      794.34      906.12    108.69 o 
 -12  13  -3      155.06       58.70     73.28 o 
 -11  13  -3     3253.05     3503.49    241.53 o 
 -10  13  -3     1143.51     1049.45    101.33 o 
  -9  13  -3      901.04      743.93     84.62 o 
  -8  13  -3     2179.21     2210.98    151.24 o 
  -7  13  -3      787.93      687.63     77.62 o 
  -6  13  -3      178.71      175.82     65.96 o 
  -5  13  -3     2791.44     2733.25    187.01 o 
  -4  13  -3       66.71      127.94    123.25 o 
  -3  13  -3      278.41      238.70    145.90 o 
  -2  13  -3     3412.93     3340.99    213.28 o 
  -1  13  -3      389.31      384.96     91.37 o 
   0  13  -3      742.51      813.64    111.87 o 
   1  13  -3     3291.73     3595.12    306.88 o 
   2  13  -3      606.17      756.39    114.55 o 
   3  13  -3      870.02      883.17    129.66 o 
   4  13  -3     2788.72     2693.75    213.53 o 
   5  13  -3     1706.89     1757.07    225.97 o 
   6  13  -3     1860.51     2110.87    255.84 o 
 -18  14  -3     1974.33     1584.71    301.75 o 
 -17  14  -3     1174.58     1334.94    142.32 o 
 -16  14  -3     3182.55     2945.66    240.30 o 
 -15  14  -3     3396.48     3212.46    239.90 o 
 -14  14  -3     1577.28     1587.24    150.93 o 
 -13  14  -3     4493.75     4332.45    283.73 o 
 -12  14  -3     2605.18     2688.39    209.86 o 
 -11  14  -3      928.21      805.67     92.85 o 
 -10  14  -3     5241.97     5176.29    272.30 o 
  -9  14  -3     4065.18     4073.25    221.58 o 
  -8  14  -3      866.01      840.99     90.74 o 
  -7  14  -3     6201.41     6434.13    400.61 o 
  -6  14  -3     4659.90     4475.32    293.20 o 
  -5  14  -3      639.51      679.17    105.80 o 
  -4  14  -3     4739.98     4132.92    462.53 o 
  -3  14  -3     5115.46     5072.89    343.98 o 
  -2  14  -3      400.41      422.60    110.71 o 
  -1  14  -3     3783.01     3903.92    441.37 o 
   0  14  -3     8528.28     9274.15    582.91 o 
   1  14  -3       92.74      125.80     94.49 o 
   2  14  -3     3884.27     3876.06    261.18 o 
   3  14  -3     2976.77     3482.90    272.98 o 
   4  14  -3      695.14      601.94    126.89 o 
   5  14  -3     4898.81     5205.41    321.03 o 
 -18  15  -3      108.94       59.81    104.83 o 
 -17  15  -3     2574.95     2672.61    220.97 o 
 -16  15  -3      704.97      710.48    120.04 o 
 -15  15  -3      226.66      309.75     95.83 o 
 -14  15  -3     2097.94     1965.26    209.80 o 
 -13  15  -3      225.87      137.40    177.85 o 
 -12  15  -3       33.49       36.30     80.02 o 
 -11  15  -3     2349.94     2282.10    158.41 o 
 -10  15  -3      351.83      467.72    110.91 o 
  -9  15  -3      536.83      532.74     81.41 o 
  -8  15  -3      913.81      892.85    123.43 o 
  -7  15  -3      184.47      316.54    148.94 o 
  -6  15  -3      338.90      364.48     97.10 o 
  -5  15  -3      894.18      932.16    204.58 o 
  -4  15  -3      245.38      406.96    184.70 o 
  -3  15  -3       45.94       49.82     98.03 o 
  -2  15  -3      809.08      921.80    142.75 o 
  -1  15  -3      185.94       23.37    105.93 o 
   0  15  -3       43.38       67.74    111.89 o 
   1  15  -3      668.90      978.17    160.23 o 
   2  15  -3     1029.06     1176.78    183.27 o 
   3  15  -3       66.19       24.36    132.96 o 
 -17  16  -3     1173.73     1170.48    154.01 o 
 -16  16  -3       99.34       10.39     95.34 o 
 -15  16  -3      191.31      173.65     96.58 o 
 -14  16  -3     4156.25     3976.42    290.95 o 
 -13  16  -3       43.16      100.20     90.07 o 
 -12  16  -3      278.63      179.58     87.03 o 
 -11  16  -3     3227.33     3126.42    197.40 o 
 -10  16  -3       91.51      176.40     72.52 o 
  -9  16  -3      110.53       51.97     91.27 o 
  -8  16  -3     2806.07     2938.69    229.40 o 
  -7  16  -3      124.36      134.05     92.32 o 
  -6  16  -3      382.40      357.49    189.42 o 
  -5  16  -3     3325.92     3054.72    375.76 o 
  -4  16  -3       94.49       40.42    108.74 o 
  -3  16  -3      447.58      445.99    125.45 o 
  -2  16  -3     3330.32     3211.82    275.16 o 
  -1  16  -3      212.61      263.05    129.54 o 
   0  16  -3      376.05      562.12    149.73 o 
   1  16  -3     1459.54     1626.21    205.12 o 
   2  16  -3     1137.29     1691.95    273.30 o 
 -17  17  -3     1036.64      785.67    210.91 o 
 -16  17  -3     3193.72     2922.98    241.19 o 
 -15  17  -3     2642.41     3023.91    612.22 o 
 -14  17  -3     1833.53     1862.50    177.92 o 
 -13  17  -3     4113.50     4013.68    286.46 o 
 -12  17  -3     3010.54     2798.66    232.68 o 
 -11  17  -3      737.86      572.73    122.83 o 
 -10  17  -3     4930.92     4882.73    329.98 o 
  -9  17  -3     5953.74     6117.18    410.19 o 
  -8  17  -3     1062.41     1185.45    144.16 o 
  -7  17  -3     5354.29     5594.24    587.22 o 
  -6  17  -3     3661.81     4229.11    444.25 o 
  -5  17  -3      603.98      619.89    144.95 o 
  -4  17  -3     3481.77     3372.11    289.57 o 
  -3  17  -3     3967.98     4098.04    326.27 o 
  -2  17  -3      319.29      436.91    137.87 o 
  -1  17  -3     3017.83     3102.10    289.27 o 
   0  17  -3     3887.63     4127.43    425.60 o 
 -16  18  -3      463.22      519.76    167.06 o 
 -15  18  -3       21.59      -15.75     95.19 o 
 -14  18  -3     2154.86     1953.96    192.27 o 
 -13  18  -3      625.28      594.58    111.67 o 
 -12  18  -3       31.44      -84.56    119.18 o 
 -11  18  -3      597.21      777.07    246.39 o 
 -10  18  -3       29.03       84.71    104.70 o 
  -9  18  -3      105.77      156.07     99.65 o 
  -8  18  -3     1092.95      996.92    249.42 o 
  -7  18  -3      130.36      117.26    187.80 o 
  -6  18  -3      254.39      226.04    202.44 o 
  -5  18  -3      845.81      919.57    198.13 o 
  -4  18  -3      324.24      328.74    129.11 o 
  -3  18  -3       18.04       24.86    122.63 o 
 -13  19  -3      615.08      762.68    190.69 o 
 -12  19  -3       56.59       22.64    148.40 o 
 -11  19  -3     2285.71     2487.69    222.24 o 
 -10  19  -3      307.00      271.66    122.16 o 
  -9  19  -3     1338.51     1234.85    164.36 o 
  -8  19  -3     3087.82     2495.28    373.10 o 
  -7  19  -3     1181.74     1190.36    271.82 o 
  -6  19  -3     1296.91     1625.21    318.78 o 
   0   0  -2     7978.07     9844.37    768.36 o 
  -1   1  -2     2280.93     2271.45    130.09 o 
   0   1  -2      233.17      211.82     39.11 o 
   1   1  -2    13174.12    13139.78    612.36 o 
  -3   2  -2        2.94       19.97     21.05 o 
  -2   2  -2     2525.75     2561.26    111.89 o 
  -1   2  -2    29987.60    31119.44   1230.54 o 
   0   2  -2     5380.79     5351.06    288.25 o 
   1   2  -2      221.46      269.24     39.44 o 
   2   2  -2    14719.41    14507.70    583.84 o 
  -5   3  -2    10533.16    10731.33    422.28 o 
  -4   3  -2      607.73      625.75     44.21 o 
  -3   3  -2    11826.75    12114.38    511.06 o 
  -2   3  -2     5798.85     5624.69    240.92 o 
  -1   3  -2     1356.30     1346.03     84.36 o 
   0   3  -2    13643.71    14162.62    611.01 o 
   1   3  -2     2332.77     2311.33    140.77 o 
   2   3  -2     3260.58     3172.54    147.52 o 
   3   3  -2     8393.53     8512.69    344.27 o 
  -7   4  -2      675.48      872.15    139.38 o 
  -6   4  -2      294.27      257.58     36.30 o 
  -5   4  -2     6902.22     6833.60    326.36 o 
  -4   4  -2     4196.18     4146.30    174.13 o 
  -3   4  -2      852.85      807.13     56.75 o 
  -2   4  -2    23638.41    24061.86    953.18 o 
  -1   4  -2     7843.17     8000.18    347.77 o 
   0   4  -2      184.15      217.75     40.93 o 
   1   4  -2    10479.18    10277.04    415.94 o 
   2   4  -2     1134.52     1009.11     62.09 o 
   3   4  -2      509.89      608.65     47.50 o 
   4   4  -2     6971.68     6699.06    284.81 o 
  -9   5  -2     4030.79     4032.98    180.97 o 
  -8   5  -2     1046.58     1060.90     67.21 o 
  -7   5  -2    13036.18    12831.37    540.96 o 
  -6   5  -2     6268.85     6189.87    230.97 o 
  -5   5  -2     1969.27     1940.09     88.94 o 
  -4   5  -2     4981.73     4746.97    179.12 o 
  -3   5  -2     6862.17     6651.31    238.44 o 
  -2   5  -2      767.00      787.39     64.99 o 
   0   5  -2     7438.09     7117.44    335.68 o 
   1   5  -2     1075.78     1079.85     64.55 o 
   2   5  -2    15507.83    15622.71    600.36 o 
   3   5  -2     2772.02     2718.18    128.63 o 
   4   5  -2     1409.53     1454.79     84.18 o 
   5   5  -2    16929.45    16267.94    767.45 o 
 -11   6  -2     5676.52     5474.52    289.88 o 
 -10   6  -2      184.60      291.61     47.57 o 
  -9   6  -2     5085.98     5070.93    181.96 o 
  -8   6  -2     5759.16     5634.99    209.85 o 
  -7   6  -2      608.48      619.86     61.88 o 
  -6   6  -2     9250.77     9050.19    346.64 o 
  -5   6  -2     2912.78     2777.21    103.58 o 
  -4   6  -2     2310.47     2367.37     99.91 o 
  -3   6  -2     7022.62     6868.57    250.39 o 
  -2   6  -2     6542.34     6498.47    232.67 o 
  -1   6  -2       73.92       48.05     31.16 o 
   0   6  -2    11813.55    11740.57    430.82 o 
   1   6  -2     5713.00     5530.71    230.68 o 
   2   6  -2     2131.62     2058.79    112.62 o 
   3   6  -2     3394.66     3493.28    177.23 o 
   4   6  -2     1279.96     1285.52    107.42 o 
   5   6  -2     4115.19     3960.87    209.62 o 
   6   6  -2    16566.11    15766.94    753.98 o 
 -13   7  -2      751.57      818.09     85.93 o 
 -12   7  -2      394.65      321.74     51.37 o 
 -11   7  -2    10929.88    11017.55    431.84 o 
 -10   7  -2      291.65      291.22     36.92 o 
  -9   7  -2      490.73      467.73     41.82 o 
  -8   7  -2    10108.28     9411.86    358.88 o 
  -7   7  -2     1190.77     1205.52     60.24 o 
  -6   7  -2      165.39      190.65     28.50 o 
  -5   7  -2    12269.27    12060.49    402.51 o 
  -4   7  -2     1112.36     1232.46     63.90 o 
  -3   7  -2     1937.66     1970.33     81.92 o 
  -2   7  -2     8836.41     8622.07    383.57 o 
  -1   7  -2     2649.01     2759.90    128.02 o 
   0   7  -2       28.21       81.25     34.42 o 
   1   7  -2    12599.96    12373.19    424.08 o 
   2   7  -2      484.18      479.36     50.92 o 
   3   7  -2      242.09      306.68     54.57 o 
   4   7  -2     8404.24     8401.80    441.13 o 
   5   7  -2     1121.94     1019.73     96.10 o 
   6   7  -2       47.08        2.97     54.99 o 
   7   7  -2     1819.80     2002.46    137.18 o 
 -15   8  -2      269.41      305.64     77.68 o 
 -14   8  -2     1554.05     1655.20    116.67 o 
 -13   8  -2     3353.53     3090.24    156.69 o 
 -12   8  -2      586.88      607.91     59.10 o 
 -11   8  -2     4557.12     4309.37    197.19 o 
 -10   8  -2    12376.83    12418.34    438.98 o 
  -9   8  -2     2411.85     2295.81    106.60 o 
  -8   8  -2      206.30      198.88     33.22 o 
  -7   8  -2     5166.81     4904.49    186.82 o 
  -6   8  -2     1304.40     1287.34     77.33 o 
  -5   8  -2     3423.95     3419.26    135.98 o 
  -4   8  -2    29619.27    29947.85   1023.87 o 
  -3   8  -2     4758.51     4671.54    208.79 o 
  -2   8  -2        1.65       14.06     25.95 o 
  -1   8  -2     4919.81     4723.54    203.23 o 
   0   8  -2     2086.76     2216.70     94.17 o 
   1   8  -2     1263.86     1319.58     76.28 o 
   2   8  -2    12279.56    12078.11    590.54 o 
   3   8  -2     7079.36     6816.02    352.18 o 
   4   8  -2      185.25      184.81     57.56 o 
   5   8  -2     6841.76     6779.11    320.67 o 
   6   8  -2     4393.05     4356.47    251.89 o 
   7   8  -2      451.30      292.78     78.78 o 
   8   8  -2     7214.32     7162.59    374.64 o 
 -17   9  -2     4326.81     4385.78    273.22 o 
 -16   9  -2     1061.28     1129.36    142.57 o 
 -15   9  -2     1862.23     1870.61    113.71 o 
 -14   9  -2     5733.50     5880.85    246.56 o 
 -13   9  -2      985.02     1008.84    105.34 o 
 -12   9  -2     3249.11     3098.86    159.57 o 
 -11   9  -2     3425.95     3217.29    163.40 o 
 -10   9  -2      483.20      518.18     46.48 o 
  -9   9  -2    10802.11    10732.96    377.56 o 
  -8   9  -2     3667.93     3544.19    149.49 o 
  -7   9  -2      363.64      335.90     37.50 o 
  -6   9  -2     5470.17     5373.16    206.65 o 
  -5   9  -2     2262.46     2219.51    106.42 o 
  -4   9  -2     1102.67     1108.08     64.46 o 
  -3   9  -2     5241.04     5140.59    214.80 o 
  -2   9  -2     2717.35     2713.20    124.98 o 
  -1   9  -2      962.92     1015.21     65.08 o 
   0   9  -2     9079.56     8931.80    385.15 o 
   1   9  -2     1387.34     1481.22    133.81 o 
   2   9  -2     2743.87     2862.51    164.96 o 
   3   9  -2     3933.47     3814.22    207.26 o 
   4   9  -2     5678.04     5456.40    295.19 o 
   5   9  -2     1668.89     1639.25    137.46 o 
   6   9  -2     1685.51     1711.95    141.84 o 
   7   9  -2       11.91       48.96     73.05 o 
   8   9  -2     3844.67     3954.63    238.50 o 
   9   9  -2     1306.15     1279.48    151.45 o 
 -19  10  -2      624.27      762.64    132.14 o 
 -18  10  -2        3.33      -53.18     85.14 o 
 -17  10  -2     2588.80     2498.32    167.53 o 
 -16  10  -2        7.69      -41.19     55.03 o 
 -15  10  -2       23.35       16.67     52.80 o 
 -14  10  -2     4678.60     4679.75    219.94 o 
 -13  10  -2     1380.58     1481.34     93.81 o 
 -12  10  -2       67.09       36.79     41.21 o 
 -11  10  -2     6977.21     6792.38    283.53 o 
 -10  10  -2     1136.64     1107.03     66.03 o 
  -9  10  -2      642.45      622.39     49.24 o 
  -8  10  -2     5056.57     4891.37    191.17 o 
  -7  10  -2     1766.58     1686.97     84.55 o 
  -6  10  -2      583.99      600.82     51.10 o 
  -5  10  -2     4689.30     4600.17    198.77 o 
  -4  10  -2       55.56       44.14     31.80 o 
  -3  10  -2      522.39      531.35     48.61 o 
  -2  10  -2     4082.98     4053.05    183.52 o 
  -1  10  -2       62.03       77.01     38.82 o 
   0  10  -2       74.63       82.91     51.52 o 
   1  10  -2     7014.88     7194.99    357.59 o 
   2  10  -2      857.52      920.09     89.50 o 
   3  10  -2      214.37      270.58     70.01 o 
   4  10  -2     5342.41     5493.15    291.71 o 
   5  10  -2      226.66      297.82     78.33 o 
   6  10  -2      643.81      649.33     94.04 o 
   7  10  -2     2756.01     2549.26    180.01 o 
   8  10  -2      752.88      747.10    110.11 o 
   9  10  -2      121.91      123.21    103.89 o 
  10  10  -2     1930.91     1931.56    195.82 o 
 -21  11  -2      273.90      278.08    122.02 o 
 -20  11  -2     2696.59     2697.29    233.75 o 
 -19  11  -2     4779.27     4582.47    340.71 o 
 -18  11  -2     1741.11     1674.68    135.54 o 
 -17  11  -2     2886.03     3020.07    197.57 o 
 -16  11  -2     3563.43     3381.55    214.59 o 
 -15  11  -2      172.85      106.51     60.50 o 
 -14  11  -2     3454.70     3431.54    194.58 o 
 -13  11  -2     7843.51     7681.84    363.44 o 
 -12  11  -2     6477.35     6363.91    324.49 o 
 -11  11  -2     2879.18     2767.37    145.60 o 
 -10  11  -2     5284.78     5109.68    198.29 o 
  -9  11  -2     2267.78     2157.16     94.29 o 
  -8  11  -2     3988.69     3847.15    152.32 o 
  -7  11  -2    15555.42    15059.54    568.10 o 
  -6  11  -2     3887.38     3821.95    176.93 o 
  -5  11  -2     1820.90     1855.14     97.02 o 
  -4  11  -2    12453.79    12050.11    507.65 o 
  -3  11  -2     6801.01     6639.19    283.14 o 
  -2  11  -2        6.66       -1.05     38.59 o 
  -1  11  -2     2897.19     2913.82    145.52 o 
   0  11  -2    11689.77    11729.93    502.37 o 
   1  11  -2      572.96      579.78    102.33 o 
   2  11  -2     5569.07     5744.12    319.12 o 
   3  11  -2     2336.62     2571.87    174.49 o 
   4  11  -2      439.61      451.51     85.02 o 
   5  11  -2     4421.35     4688.83    246.19 o 
   6  11  -2     4930.02     4816.04    400.81 o 
   7  11  -2       14.25       31.65     80.23 o 
   8  11  -2     4843.16     4717.99    298.84 o 
   9  11  -2     2244.97     2379.29    223.70 o 
  10  11  -2       90.67      108.57    111.04 o 
 -21  12  -2     2147.47     2004.07    323.99 o 
 -20  12  -2     3035.93     3142.75    281.91 o 
 -19  12  -2       15.27       85.94     73.70 o 
 -18  12  -2     4317.59     4298.84    249.62 o 
 -17  12  -2     3294.29     3315.03    201.05 o 
 -16  12  -2       11.70      -43.65     57.59 o 
 -15  12  -2     2630.35     2791.17    175.22 o 
 -14  12  -2     2996.07     3052.08    176.67 o 
 -13  12  -2       43.56       71.44     55.05 o 
 -12  12  -2     5848.16     5661.54    284.13 o 
 -11  12  -2     9837.62     9601.95    392.95 o 
 -10  12  -2      485.88      512.90     56.28 o 
  -9  12  -2     1601.92     1608.63     96.08 o 
  -8  12  -2     5744.51     5379.84    250.89 o 
  -7  12  -2     1392.64     1386.74     91.55 o 
  -6  12  -2    15149.57    13966.75    563.15 o 
  -5  12  -2     5306.60     5276.07    233.13 o 
  -4  12  -2     1291.04     1303.36     95.31 o 
  -3  12  -2     3116.15     2938.28    270.62 o 
  -2  12  -2     2464.69     2543.79    136.62 o 
  -1  12  -2     2991.08     3010.61    181.37 o 
   0  12  -2     5944.25     5875.21    310.93 o 
   1  12  -2      483.60      421.87     88.68 o 
   2  12  -2     1715.27     1724.85    140.74 o 
   3  12  -2     3292.00     3447.63    208.57 o 
   4  12  -2      855.41      853.96    110.99 o 
   5  12  -2     2600.47     2532.83    179.59 o 
   6  12  -2     2970.34     3092.22    212.36 o 
   7  12  -2      947.22      955.50    122.07 o 
   8  12  -2     1579.66     1505.24    154.24 o 
   9  12  -2     1332.47     1173.53    179.61 o 
 -21  13  -2      253.26      232.13    116.21 o 
 -20  13  -2     1173.79     1261.15    127.79 o 
 -19  13  -2      629.91      588.62     91.78 o 
 -18  13  -2     1348.68     1463.73    125.90 o 
 -17  13  -2     3271.51     3411.31    214.24 o 
 -16  13  -2      545.89      553.25     85.27 o 
 -15  13  -2      235.89      293.16     69.63 o 
 -14  13  -2     1611.34     1684.77    164.17 o 
 -13  13  -2      319.22      323.96     64.31 o 
 -12  13  -2      628.54      630.98     77.38 o 
 -11  13  -2     2737.02     2710.94    132.66 o 
 -10  13  -2      567.34      509.75     66.86 o 
  -9  13  -2      694.47      644.44     69.68 o 
  -8  13  -2    10932.32    10188.14    502.88 o 
  -7  13  -2      835.99      790.66     75.65 o 
  -6  13  -2      243.75      234.46     48.69 o 
  -5  13  -2    12639.21    11809.18    674.32 o 
  -4  13  -2       21.94        4.09     54.03 o 
  -3  13  -2     1231.33     1237.41    112.22 o 
  -2  13  -2     2223.32     2196.16    159.70 o 
  -1  13  -2     1211.15     1153.94    110.61 o 
   0  13  -2     1680.33     1587.07    128.17 o 
   1  13  -2     1669.50     2022.30    219.02 o 
   2  13  -2       86.16       52.76     74.69 o 
   3  13  -2      107.93      256.24     87.69 o 
   4  13  -2     3202.42     3317.57    221.16 o 
   5  13  -2      196.12      184.82     87.98 o 
   6  13  -2      237.91      277.66    100.98 o 
   7  13  -2     1141.07     1152.31    141.14 o 
   8  13  -2        5.17      -71.28    117.81 o 
 -21  14  -2      261.55      328.19     94.75 o 
 -20  14  -2     3093.19     2962.97    196.15 o 
 -19  14  -2     2840.08     2840.19    184.80 o 
 -18  14  -2      671.13      719.35    100.19 o 
 -17  14  -2     1641.56     1780.68    144.79 o 
 -16  14  -2     4043.12     4192.86    236.13 o 
 -15  14  -2     1474.93     1508.09    140.47 o 
 -14  14  -2     2354.73     2737.58    158.59 o 
 -13  14  -2     6322.06     6507.95    342.60 o 
 -12  14  -2     1158.27     1008.52    114.51 o 
 -11  14  -2     1003.12     1010.96     90.52 o 
 -10  14  -2     4692.84     4515.52    260.89 o 
  -9  14  -2     4072.61     3846.11    209.49 o 
  -8  14  -2     1032.61     1004.64     86.82 o 
  -7  14  -2     3006.80     3049.82    172.00 o 
  -6  14  -2     3525.91     3335.69    227.75 o 
  -5  14  -2     1690.46     1469.56    138.60 o 
  -4  14  -2     7583.59     7007.37    423.93 o 
  -3  14  -2     2468.01     1885.08    298.69 o 
  -2  14  -2      946.26     1000.73    129.47 o 
  -1  14  -2     8712.23     8319.97    499.99 o 
   0  14  -2     2841.45     2894.02    248.59 o 
   1  14  -2      168.62      218.50    107.73 o 
   2  14  -2     4527.92     4731.92    290.86 o 
   3  14  -2     3729.44     4056.50    243.03 o 
   4  14  -2      294.82      206.57    112.28 o 
   5  14  -2     2322.15     2187.42    189.47 o 
   6  14  -2     3496.79     3525.59    246.50 o 
   7  14  -2      158.98       35.47    100.61 o 
 -21  15  -2     1488.79     1683.81    171.20 o 
 -20  15  -2     3083.04     3119.75    212.95 o 
 -19  15  -2      510.90      367.64     93.01 o 
 -18  15  -2     1455.19     1336.86    129.70 o 
 -17  15  -2     3018.73     3026.90    203.14 o 
 -16  15  -2        8.22      -48.70     68.12 o 
 -15  15  -2     3656.46     3870.02    217.90 o 
 -14  15  -2     2921.59     3050.24    221.33 o 
 -13  15  -2       11.85      -22.37     68.20 o 
 -12  15  -2     2165.73     2126.69    164.46 o 
 -11  15  -2     1357.27     1351.17    111.64 o 
 -10  15  -2      936.10      813.89     82.50 o 
  -9  15  -2     3405.20     3516.64    186.43 o 
  -8  15  -2     1768.98     1821.86    128.70 o 
  -7  15  -2      295.12      334.34     82.01 o 
  -6  15  -2     2663.68     2807.83    224.12 o 
  -5  15  -2     3172.35     2995.89    237.22 o 
  -4  15  -2      217.20      281.86    113.44 o 
  -3  15  -2     1963.87     2009.18    195.19 o 
  -2  15  -2     1596.40     1671.42    177.00 o 
  -1  15  -2     2378.95     2397.92    223.29 o 
   0  15  -2     3252.02     3455.27    283.79 o 
   1  15  -2     1625.35     1716.08    188.24 o 
   2  15  -2     1858.71     2304.95    280.79 o 
   3  15  -2     1554.23     1643.76    188.71 o 
   4  15  -2      851.13      918.24    212.74 o 
   5  15  -2     3323.36     3641.05    427.44 o 
   6  15  -2     2446.73     3287.47    447.00 o 
 -20  16  -2     1732.49     1691.19    151.63 o 
 -19  16  -2      160.10       17.30     82.85 o 
 -18  16  -2      173.46      242.64     84.56 o 
 -17  16  -2     2174.54     2081.97    189.69 o 
 -16  16  -2       58.33      -27.59     79.63 o 
 -15  16  -2      794.95      829.85    114.21 o 
 -14  16  -2     4339.78     4363.99    298.89 o 
 -13  16  -2      137.40      183.84     76.54 o 
 -12  16  -2      159.02      144.18     63.16 o 
 -11  16  -2     1695.23     1701.39    117.67 o 
 -10  16  -2       49.34       62.27     56.08 o 
  -9  16  -2      524.44      446.40     91.35 o 
  -8  16  -2     1894.10     1797.50    157.38 o 
  -7  16  -2       97.25      136.48     76.30 o 
  -6  16  -2      134.80       28.56     70.82 o 
  -5  16  -2     1248.68     1440.53    176.22 o 
  -4  16  -2       63.23      -11.00     86.21 o 
  -3  16  -2      339.58      256.97    106.16 o 
  -2  16  -2     4923.19     4933.18    348.32 o 
  -1  16  -2      192.03      220.89    114.79 o 
   0  16  -2      251.30      168.64    116.76 o 
   1  16  -2     2113.74     2459.32    236.60 o 
   2  16  -2      126.18      169.44    176.78 o 
   3  16  -2      282.43      337.30    135.46 o 
   4  16  -2     1360.16     1706.08    211.27 o 
 -19  17  -2     1758.58     1879.40    184.57 o 
 -18  17  -2      978.63      929.35    139.42 o 
 -17  17  -2     3125.39     3002.68    237.89 o 
 -16  17  -2     4915.45     4680.40    341.45 o 
 -15  17  -2     1923.71     1849.60    168.72 o 
 -14  17  -2     1899.55     1861.57    162.93 o 
 -13  17  -2     4230.47     4253.33    271.15 o 
 -12  17  -2     2922.43     2850.13    177.02 o 
 -11  17  -2     1786.74     1906.41    130.04 o 
 -10  17  -2     3411.92     3470.70    249.73 o 
  -9  17  -2     2242.77     2218.59    191.60 o 
  -8  17  -2      854.65      884.13    170.48 o 
  -7  17  -2     4003.24     4179.93    268.71 o 
  -6  17  -2     4200.96     4338.82    292.91 o 
  -5  17  -2      318.80      572.33    176.34 o 
  -4  17  -2     3383.98     3391.71    277.38 o 
  -3  17  -2     2499.55     2555.24    242.88 o 
  -2  17  -2      267.24      390.16    120.68 o 
  -1  17  -2     5024.83     5055.45    369.94 o 
   0  17  -2     5259.18     5660.06    399.30 o 
   1  17  -2       69.22      100.60    119.87 o 
   2  17  -2     1463.49     1782.76    217.41 o 
   3  17  -2     2467.65     2738.82    407.83 o 
 -19  18  -2       24.29      -23.57    102.75 o 
 -18  18  -2     2785.28     2818.83    342.63 o 
 -17  18  -2     2226.64     2133.62    201.72 o 
 -16  18  -2      342.08      362.74    101.76 o 
 -15  18  -2     2667.83     2500.31    205.45 o 
 -14  18  -2     3467.54     3414.79    251.26 o 
 -13  18  -2      180.94      107.03     80.96 o 
 -12  18  -2     2564.37     2475.01    169.20 o 
 -11  18  -2     2665.28     2681.46    212.65 o 
 -10  18  -2     1367.32     1458.11    160.85 o 
  -9  18  -2     4831.27     5156.04    337.91 o 
  -8  18  -2     3425.57     3440.74    360.50 o 
  -7  18  -2      455.31      303.44    131.68 o 
  -6  18  -2     2611.63     2618.75    314.18 o 
  -5  18  -2     2086.55     2113.68    211.61 o 
  -4  18  -2     1444.19     1589.40    186.04 o 
  -3  18  -2     2252.85     2412.09    227.37 o 
  -2  18  -2     1647.68     1635.81    202.26 o 
  -1  18  -2     1347.93     1340.20    185.84 o 
   0  18  -2     1963.55     2045.08    220.52 o 
   1  18  -2     1521.18     1846.70    221.45 o 
 -18  19  -2      142.66       78.56    101.27 o 
 -17  19  -2     2190.78     2308.09    236.64 o 
 -16  19  -2       30.31       35.81     94.63 o 
 -15  19  -2      714.30      767.97    234.74 o 
 -14  19  -2     2654.12     2359.88    212.11 o 
 -13  19  -2        0.35      -17.37    111.78 o 
 -12  19  -2      452.98      432.10    116.97 o 
 -11  19  -2     1575.03     1543.25    169.55 o 
 -10  19  -2      396.01      367.71    103.68 o 
  -9  19  -2     1913.51     1614.64    193.32 o 
  -8  19  -2     1762.89     1723.58    175.32 o 
  -7  19  -2      158.92      352.47    170.56 o 
  -6  19  -2      326.77      303.48    123.48 o 
  -5  19  -2     2785.86     3130.45    275.45 o 
  -4  19  -2      169.09      252.35    122.17 o 
  -3  19  -2      204.09      263.70    212.70 o 
  -2  19  -2     1999.25     2261.56    244.02 o 
  -1  19  -2       49.65        1.58    164.05 o 
 -17  20  -2     1805.17     1926.22    272.09 o 
 -16  20  -2     1766.27     1848.29    185.74 o 
 -15  20  -2     2167.60     2077.02    188.36 o 
 -14  20  -2     1286.41     1256.71    210.92 o 
 -13  20  -2     1979.84     2311.84    257.76 o 
 -12  20  -2     1288.57     1513.80    165.73 o 
 -11  20  -2     1693.76     1733.84    175.37 o 
 -10  20  -2     6022.26     6626.46    424.32 o 
  -9  20  -2     2640.97     2540.54    224.38 o 
  -8  20  -2      563.74      581.88    216.68 o 
  -7  20  -2     1392.88     1226.22    188.41 o 
  -6  20  -2     2944.65     3098.40    333.23 o 
  -5  20  -2      402.56      454.55    141.29 o 
  -4  20  -2     1794.88     2007.80    232.85 o 
 -14  21  -2     2310.98     2796.64    313.00 o 
 -13  21  -2       69.97      123.50    138.13 o 
 -12  21  -2     1353.73     1082.67    214.42 o 
 -11  21  -2     1396.55     1365.63    227.61 o 
 -10  21  -2      516.27      638.89    137.14 o 
  -9  21  -2      989.78      780.25    150.67 o 
  -8  21  -2     1474.19     1727.09    209.65 o 
  -7  21  -2      402.90      855.88    226.98 o 
   0   0  -1    25063.71    30114.23   2435.17 o 
  -1   1  -1      405.52      370.57     32.02 o 
   0   1  -1      185.17      225.17     31.69 o 
   1   1  -1      861.04      940.91     88.22 o 
  -3   2  -1     1867.18     1863.55     75.72 o 
  -2   2  -1      770.35      796.44     38.37 o 
  -1   2  -1     5648.90     5943.96    274.17 o 
   0   2  -1     1115.08     1117.96     86.32 o 
   1   2  -1     1197.71     1212.14     66.65 o 
   2   2  -1    12900.47    13358.10    457.55 o 
  -5   3  -1     1586.88     1516.30     66.49 o 
  -4   3  -1      624.71      615.04     32.08 o 
  -2   3  -1     4444.36     4469.63    153.52 o 
  -1   3  -1     2209.97     2270.40    102.44 o 
   0   3  -1    51297.76    56473.14   2256.01 o 
   1   3  -1     1056.64     1078.29     39.60 o 
   2   3  -1     1306.90     1340.95     47.84 o 
   3   3  -1    58907.40    61971.20   1874.61 o 
  -7   4  -1     4210.38     4123.55    149.62 o 
  -6   4  -1      497.30      503.03     30.78 o 
  -5   4  -1     4055.93     4298.18    175.96 o 
  -4   4  -1     4454.50     4401.19    157.38 o 
  -3   4  -1      338.88      355.95     21.77 o 
  -2   4  -1    42130.84    44210.24   1515.31 o 
  -1   4  -1      157.46      183.28     14.10 o 
   0   4  -1     3224.90     3295.08    118.98 o 
   1   4  -1     3123.28     3236.62    109.36 o 
   2   4  -1     1064.79     1150.42     44.18 o 
   3   4  -1     1673.72     1719.94     59.18 o 
   4   4  -1    26943.24    26578.74    828.56 o 
  -9   5  -1      689.15      712.32     37.99 o 
  -8   5  -1     3059.10     2972.16    117.39 o 
  -7   5  -1     7571.30     7592.85    280.38 o 
  -6   5  -1     1997.10     1966.93     95.65 o 
  -5   5  -1     1594.03     1617.73     64.65 o 
  -4   5  -1    20496.40    20699.65    674.58 o 
  -3   5  -1     2409.78     2440.04     88.71 o 
  -2   5  -1     1030.71     1062.11     48.57 o 
  -1   5  -1    13949.17    14467.26    527.47 o 
   0   5  -1     2407.21     2396.04     87.24 o 
   1   5  -1     1506.08     1604.64     58.79 o 
   2   5  -1     4873.86     4842.64    167.87 o 
   3   5  -1     3807.40     3626.49    114.34 o 
   4   5  -1     1305.98     1331.84     52.38 o 
   5   5  -1     2817.95     2710.74    114.00 o 
 -11   6  -1     4561.21     4580.45    176.93 o 
 -10   6  -1     1110.07     1139.89     66.42 o 
  -9   6  -1    17297.16    16323.40    599.93 o 
  -8   6  -1     1104.39      993.48     52.17 o 
  -7   6  -1      161.34      155.61     21.37 o 
  -6   6  -1    60970.50    65282.80   2190.26 o 
  -5   6  -1     6340.00     6091.03    226.26 o 
  -4   6  -1      545.80      573.63     33.86 o 
  -3   6  -1    57167.16    59919.52   2009.07 o 
  -2   6  -1     2163.60     2201.83     80.90 o 
  -1   6  -1     4861.29     5137.23    204.28 o 
   0   6  -1    56737.20    59940.77   2098.50 o 
   1   6  -1      900.51      887.19     40.76 o 
   2   6  -1     2238.27     2230.63     78.46 o 
   3   6  -1    23565.04    23685.81    658.34 o 
   4   6  -1     3311.84     3195.43    129.90 o 
   5   6  -1     2370.55     2263.81    104.52 o 
   6   6  -1    11368.38    10941.59    396.82 o 
 -13   7  -1      590.03      554.63     50.18 o 
 -12   7  -1       11.56       20.67     30.95 o 
 -11   7  -1      302.33      236.81     37.69 o 
 -10   7  -1      122.42      188.61     35.16 o 
  -9   7  -1     1057.55      934.91     51.61 o 
  -8   7  -1     4239.24     4171.57    164.82 o 
  -7   7  -1       72.22      103.83     20.34 o 
  -6   7  -1       49.66       54.89     18.85 o 
  -5   7  -1     9453.20     9478.36    309.37 o 
  -4   7  -1     2793.64     2924.70    117.16 o 
  -3   7  -1     3136.37     3367.54    125.79 o 
  -2   7  -1     7968.63     7941.11    301.90 o 
  -1   7  -1      458.12      496.68     28.82 o 
   0   7  -1      490.78      533.77     28.95 o 
   1   7  -1     4793.67     4883.53    153.48 o 
   2   7  -1      856.82      896.11     48.34 o 
   3   7  -1       79.76       66.64     22.43 o 
   4   7  -1      123.78       87.39     28.74 o 
   5   7  -1      394.42      436.49     41.57 o 
   6   7  -1      295.18      323.82     41.49 o 
   7   7  -1      482.35      565.94     69.10 o 
 -15   8  -1      280.51      237.54     45.88 o 
 -14   8  -1     2729.51     2892.08    136.65 o 
 -13   8  -1     5911.66     5765.91    233.44 o 
 -12   8  -1      319.94      336.83     44.27 o 
 -11   8  -1     1616.71     1456.05     81.04 o 
 -10   8  -1     1262.82     1239.10     62.86 o 
  -9   8  -1      522.00      576.19     39.45 o 
  -8   8  -1     1797.94     1753.24     77.03 o 
  -7   8  -1    14086.44    13631.68    568.78 o 
  -6   8  -1      224.87      229.17     25.86 o 
  -5   8  -1      645.76      674.39     39.08 o 
  -4   8  -1     7132.59     6880.75    250.24 o 
  -3   8  -1      690.64      689.92     38.15 o 
  -2   8  -1      116.22      132.95     20.74 o 
  -1   8  -1    16376.71    16715.89    550.00 o 
   0   8  -1     1479.89     1578.73     63.80 o 
   1   8  -1      564.15      598.80     39.08 o 
   2   8  -1     1544.23     1442.11     73.58 o 
   3   8  -1     1783.86     1611.03    100.89 o 
   4   8  -1       86.50       76.75     38.68 o 
   5   8  -1     4946.16     4936.11    198.58 o 
   6   8  -1     2130.47     2111.50    105.46 o 
   7   8  -1      525.07      533.02     56.54 o 
   8   8  -1       36.60       51.39     41.56 o 
 -17   9  -1     1911.02     1776.68    192.71 o 
 -16   9  -1     1046.43     1017.97     81.32 o 
 -15   9  -1    22335.09    21567.81    839.20 o 
 -14   9  -1     4043.66     3833.58    175.17 o 
 -13   9  -1      450.16      486.66     53.40 o 
 -12   9  -1    21235.28    20136.33    810.70 o 
 -11   9  -1     3235.89     3187.63    141.86 o 
 -10   9  -1     1107.21     1122.94     60.03 o 
  -9   9  -1    41735.56    41171.94   1428.32 o 
  -8   9  -1     4276.18     4081.62    158.95 o 
  -7   9  -1     1057.80     1023.61     49.94 o 
  -6   9  -1    15863.76    15183.48    499.00 o 
  -5   9  -1     4466.98     4511.69    168.99 o 
  -4   9  -1     1961.31     1989.05     83.62 o 
  -3   9  -1    14665.61    14235.13    512.75 o 
  -2   9  -1     1801.19     1811.64     80.29 o 
  -1   9  -1     2854.30     2767.97    107.03 o 
   0   9  -1    41210.61    43625.72   1490.69 o 
   1   9  -1     1251.92     1244.66     65.98 o 
   2   9  -1     2254.21     2295.71    105.35 o 
   3   9  -1    21590.65    21354.34    837.17 o 
   4   9  -1     1139.20     1160.98     78.45 o 
   5   9  -1     4233.46     4074.57    206.81 o 
   6   9  -1    20704.54    19299.73    709.90 o 
   7   9  -1     1075.92     1119.25     75.09 o 
   8   9  -1     3591.13     3427.16    158.50 o 
   9   9  -1     8191.90     8015.60    401.59 o 
 -19  10  -1      822.93      852.73     97.78 o 
 -18  10  -1     1163.98     1157.24    102.70 o 
 -17  10  -1     1913.34     1724.56    133.38 o 
 -16  10  -1      157.86      155.28     57.47 o 
 -15  10  -1      642.88      680.23     77.88 o 
 -14  10  -1     4260.43     4201.93    215.93 o 
 -13  10  -1      657.95      604.47     68.44 o 
 -12  10  -1      362.33      362.67     54.71 o 
 -11  10  -1     3589.62     3537.35    141.17 o 
 -10  10  -1      200.66      211.90     31.30 o 
  -9  10  -1      334.41      327.10     33.34 o 
  -8  10  -1     2662.38     2634.78    109.36 o 
  -7  10  -1      298.47      315.96     31.71 o 
  -6  10  -1      231.69      260.67     30.27 o 
  -5  10  -1     1676.52     1648.64     76.76 o 
  -4  10  -1     1196.62     1334.03     63.15 o 
  -3  10  -1      125.95      136.70     24.71 o 
  -2  10  -1     3075.30     3183.96    126.65 o 
  -1  10  -1       29.48       49.19     26.03 o 
   0  10  -1      389.78      431.75     39.61 o 
   1  10  -1     4477.28     4594.66    174.33 o 
   2  10  -1       88.47      108.38     41.13 o 
   3  10  -1      352.10      351.80     53.61 o 
   4  10  -1     4577.04     4481.48    217.91 o 
   5  10  -1      897.61      939.12     81.44 o 
   6  10  -1      366.18      348.55     63.96 o 
   7  10  -1     2705.20     2590.56    147.24 o 
   8  10  -1      424.35      450.18     68.67 o 
   9  10  -1      382.88      211.44     96.77 o 
  10  10  -1      475.17      290.23    106.54 o 
 -21  11  -1      496.60      638.67    160.64 o 
 -20  11  -1     1533.38     1401.18    123.72 o 
 -19  11  -1      663.03      707.17     92.59 o 
 -18  11  -1      384.69      353.05    105.13 o 
 -17  11  -1     1790.67     1766.86    137.07 o 
 -16  11  -1     7724.92     7651.28    376.28 o 
 -15  11  -1       17.55       50.68     49.95 o 
 -14  11  -1     2546.61     2448.03    153.02 o 
 -13  11  -1     4405.41     4278.95    228.98 o 
 -12  11  -1      995.68     1044.71     82.84 o 
 -11  11  -1     2086.09     2067.52    106.67 o 
 -10  11  -1     4665.92     4688.65    196.86 o 
  -9  11  -1     1955.51     1920.77     95.32 o 
  -8  11  -1     1551.33     1550.58     85.42 o 
  -7  11  -1     1240.64     1201.89     70.50 o 
  -6  11  -1     1233.79     1283.90     66.53 o 
  -5  11  -1     1464.58     1426.23     68.80 o 
  -4  11  -1     4010.29     4075.61    157.46 o 
  -3  11  -1     2122.66     2221.38     92.06 o 
  -2  11  -1      457.49      432.99     45.12 o 
  -1  11  -1     5059.52     5171.79    201.53 o 
   0  11  -1     2271.41     2326.98    102.68 o 
   1  11  -1      120.16       78.96     41.93 o 
   2  11  -1     4353.13     4334.88    191.21 o 
   3  11  -1     1003.37     1017.55     82.40 o 
   4  11  -1      333.97      348.74     63.47 o 
   5  11  -1     7154.92     6762.80    309.58 o 
   6  11  -1     2465.21     2534.71    205.99 o 
   7  11  -1      914.61      954.76    105.02 o 
   8  11  -1      628.07      716.30     99.80 o 
   9  11  -1      688.85      686.09    128.30 o 
  10  11  -1      405.32      278.70    113.29 o 
  11  11  -1     2582.56     2505.62    237.67 o 
 -22  12  -1       45.16       84.58    108.70 o 
 -21  12  -1     4899.66     4483.80    334.19 o 
 -20  12  -1     2772.06     2637.77    176.84 o 
 -19  12  -1      700.31      893.68     97.39 o 
 -18  12  -1     8681.79     8370.76    436.00 o 
 -17  12  -1     1249.76     1210.21    108.55 o 
 -16  12  -1      837.59      890.11     84.27 o 
 -15  12  -1    15515.56    15458.89    671.66 o 
 -14  12  -1     2460.77     2420.30    173.46 o 
 -13  12  -1      501.23      438.75     64.59 o 
 -12  12  -1    16684.02    16486.57    738.51 o 
 -11  12  -1     3836.70     3690.88    162.82 o 
 -10  12  -1     1260.71     1251.67     74.76 o 
  -9  12  -1    16516.51    15755.23    648.93 o 
  -8  12  -1     2148.23     2162.60    107.17 o 
  -7  12  -1     2893.89     2756.60    131.85 o 
  -6  12  -1    26564.49    26495.17   1020.24 o 
  -5  12  -1     4118.80     4275.69    181.92 o 
  -4  12  -1     1167.12     1213.59     71.34 o 
  -3  12  -1    19485.38    19843.29    750.76 o 
  -2  12  -1     3367.95     3494.50    148.24 o 
  -1  12  -1     2638.13     2658.97    115.70 o 
   0  12  -1    15538.30    15980.47    563.52 o 
   1  12  -1     2149.91     2247.58    123.49 o 
   2  12  -1     2259.59     2225.66    130.75 o 
   3  12  -1    13790.15    13426.24    576.97 o 
   4  12  -1     1086.41      978.50    111.40 o 
   5  12  -1     1809.38     1724.37    134.59 o 
   6  12  -1    10057.47     9724.94    472.48 o 
   7  12  -1     1809.66     1723.06    200.76 o 
   8  12  -1     1696.88     1303.74    172.65 o 
   9  12  -1     4251.65     4188.36    328.19 o 
  10  12  -1      110.81      136.94    109.70 o 
 -22  13  -1      219.86      252.11    138.30 o 
 -21  13  -1      329.05      356.76     90.38 o 
 -20  13  -1      596.23      538.50     93.08 o 
 -19  13  -1      160.53      203.96     73.51 o 
 -18  13  -1      692.53      768.06     96.32 o 
 -17  13  -1      636.44      620.36     83.93 o 
 -16  13  -1      245.23      222.88     67.86 o 
 -15  13  -1     1924.44     1957.93    135.60 o 
 -14  13  -1     2946.68     2907.72    176.40 o 
 -13  13  -1      461.71      347.46     62.04 o 
 -12  13  -1      679.38      710.34     69.74 o 
 -11  13  -1      995.75     1030.08     71.53 o 
 -10  13  -1      237.26      197.11     42.36 o 
  -9  13  -1     1165.49     1192.72     76.25 o 
  -8  13  -1     1364.22     1310.24     85.66 o 
  -7  13  -1      800.89      787.96     60.93 o 
  -6  13  -1      623.46      676.14     53.20 o 
  -5  13  -1     2036.12     2100.48    144.21 o 
  -4  13  -1     2043.69     1941.54    124.69 o 
  -3  13  -1      365.11      357.95     54.86 o 
  -2  13  -1     1730.44     1783.57    100.50 o 
  -1  13  -1       17.97       39.45     42.13 o 
   0  13  -1       92.31       -2.52     47.94 o 
   1  13  -1     2338.63     2444.69    144.19 o 
   2  13  -1     1942.67     1949.17    147.10 o 
   3  13  -1      176.74      132.80     73.21 o 
   4  13  -1      436.02      487.19     91.25 o 
   5  13  -1      178.88      147.84     77.54 o 
   6  13  -1       90.40      115.40     85.17 o 
   7  13  -1      540.18      634.58    122.24 o 
   8  13  -1       21.18      -38.57    103.74 o 
   9  13  -1       42.97      143.02    135.00 o 
 -22  14  -1     1393.55     1531.36    181.18 o 
 -21  14  -1      100.33      139.33     82.96 o 
 -20  14  -1     1996.86     1994.26    152.45 o 
 -19  14  -1     1738.03     1895.82    144.50 o 
 -18  14  -1      215.63      208.49     73.50 o 
 -17  14  -1     2331.93     2286.87    167.89 o 
 -16  14  -1      107.55      136.88     63.86 o 
 -15  14  -1      284.10      247.53     67.71 o 
 -14  14  -1     1909.90     1896.86    129.08 o 
 -13  14  -1      894.18      821.81     82.74 o 
 -12  14  -1      783.34      782.23     80.33 o 
 -11  14  -1      266.89      293.51     50.86 o 
 -10  14  -1     4353.22     4434.30    186.90 o 
  -9  14  -1      187.71      194.18     44.86 o 
  -8  14  -1      109.97      133.73     41.18 o 
  -7  14  -1     5403.35     5353.55    233.47 o 
  -6  14  -1       93.51       93.78     37.94 o 
  -5  14  -1       92.00       84.76     48.73 o 
  -4  14  -1     4656.98     4516.02    263.63 o 
  -3  14  -1      279.95      250.20     51.08 o 
  -2  14  -1      442.17      457.06     85.63 o 
  -1  14  -1     1265.83     1285.17    112.42 o 
   0  14  -1     1738.86     1781.59    136.98 o 
   1  14  -1      576.15      700.89    162.75 o 
   2  14  -1      634.84      519.55    117.85 o 
   3  14  -1     1859.31     1785.01    193.08 o 
   4  14  -1       43.42      142.35    105.33 o 
   5  14  -1     2200.33     2510.40    181.67 o 
   6  14  -1     1839.19     1800.95    190.64 o 
   7  14  -1      471.57      510.15    134.29 o 
   8  14  -1     2065.92     2073.73    215.10 o 
 -22  15  -1      165.72      227.39     90.13 o 
 -21  15  -1     8423.36     8570.97    447.65 o 
 -20  15  -1     1634.22     1692.96    247.15 o 
 -19  15  -1       83.40      120.54     73.93 o 
 -18  15  -1     6596.73     6997.83    345.96 o 
 -17  15  -1     3892.34     3774.20    224.01 o 
 -16  15  -1      734.99      872.40     95.06 o 
 -15  15  -1     5774.20     6225.59    309.13 o 
 -14  15  -1     1875.29     1911.15    126.59 o 
 -13  15  -1     2582.98     2585.11    162.16 o 
 -12  15  -1    20114.10    19430.02    916.94 o 
 -11  15  -1     3297.53     3092.86    194.43 o 
 -10  15  -1      542.67      551.06     59.48 o 
  -9  15  -1    20945.86    20898.11    787.09 o 
  -8  15  -1     4867.78     4661.21    199.24 o 
  -7  15  -1     3762.63     3660.62    212.80 o 
  -6  15  -1    17079.62    16000.08    840.68 o 
  -5  15  -1     1309.50     1320.64    163.00 o 
  -4  15  -1     3091.71     3237.48    159.84 o 
  -3  15  -1    20085.50    19855.20    789.50 o 
  -2  15  -1     4108.47     4124.50    233.80 o 
  -1  15  -1     1368.77     1400.14    170.50 o 
   0  15  -1     6616.99     6696.89    447.45 o 
   1  15  -1     2220.55     2295.13    212.84 o 
   2  15  -1     2929.18     3251.93    451.12 o 
   3  15  -1     6144.41     6575.32    451.13 o 
   4  15  -1      594.05      204.98    163.43 o 
   5  15  -1     2798.43     2687.27    351.79 o 
   6  15  -1     9924.09     8811.65    849.28 o 
   7  15  -1      622.99      600.89    198.20 o 
 -22  16  -1      178.22       94.34    108.33 o 
 -21  16  -1      642.13      746.73    108.93 o 
 -20  16  -1      572.26      597.49     99.77 o 
 -19  16  -1      505.15      765.31    102.28 o 
 -18  16  -1      420.23      437.10    126.74 o 
 -17  16  -1       98.98       95.59     70.94 o 
 -16  16  -1       90.40       58.66     70.27 o 
 -15  16  -1      348.06      407.89     80.10 o 
 -14  16  -1     1094.37     1039.76     98.70 o 
 -13  16  -1       20.79       56.15     55.95 o 
 -12  16  -1      967.32      862.01     90.70 o 
 -11  16  -1     2195.75     2063.06    134.27 o 
 -10  16  -1      151.44      118.87     48.94 o 
  -9  16  -1      809.23      766.37     70.97 o 
  -8  16  -1     2932.87     3102.26    181.58 o 
  -7  16  -1      478.75      497.55     74.34 o 
  -6  16  -1      523.47      629.36     85.00 o 
  -5  16  -1     1858.15     1787.53    136.07 o 
  -4  16  -1      430.13      404.89     66.11 o 
  -3  16  -1      189.60      188.50     66.55 o 
  -2  16  -1     1195.99     1088.87    152.06 o 
  -1  16  -1      681.15      629.21    129.94 o 
   0  16  -1       63.15       99.87    101.16 o 
   1  16  -1      724.50      839.42    142.20 o 
   2  16  -1      150.17      191.41    168.32 o 
   3  16  -1      100.37       29.20    151.03 o 
   4  16  -1      698.51      751.54    211.40 o 
   5  16  -1      517.49      664.37    209.15 o 
 -21  17  -1       80.64       86.89     88.88 o 
 -20  17  -1     2153.06     2444.92    236.35 o 
 -19  17  -1     1496.86     1335.01    131.69 o 
 -18  17  -1      348.36      390.38     87.40 o 
 -17  17  -1     1212.22     1313.84    121.58 o 
 -16  17  -1     2127.61     1919.15    149.20 o 
 -15  17  -1      112.13      168.15     71.33 o 
 -14  17  -1     1268.35     1178.82    111.52 o 
 -13  17  -1     1376.34     1466.45    145.36 o 
 -12  17  -1      352.32      340.86     77.39 o 
 -11  17  -1     2338.81     2164.43    196.04 o 
 -10  17  -1     3413.72     3303.02    194.33 o 
  -9  17  -1      862.86      967.27    127.36 o 
  -8  17  -1      707.48      662.88    153.09 o 
  -7  17  -1     3707.03     3708.44    207.41 o 
  -6  17  -1     2023.35     2127.93    144.18 o 
  -5  17  -1       75.77      124.89     66.48 o 
  -4  17  -1     1275.52     1351.44    152.02 o 
  -3  17  -1     1066.40     1245.77    151.72 o 
  -2  17  -1       29.46     -140.58    140.58 o 
  -1  17  -1     2081.50     2322.52    216.30 o 
   0  17  -1      611.07      398.17    170.90 o 
   1  17  -1      187.72      246.68    164.85 o 
   2  17  -1     1118.91      951.63    233.71 o 
   3  17  -1      808.09      661.66    208.75 o 
   4  17  -1      658.84      926.67    235.09 o 
 -21  18  -1     6196.02     6549.23    459.85 o 
 -20  18  -1     2700.07     3099.03    238.12 o 
 -19  18  -1      318.36      390.77    108.37 o 
 -18  18  -1     8987.87     8878.94    452.47 o 
 -17  18  -1     3246.53     3474.00    206.94 o 
 -16  18  -1      901.45     1193.84    181.54 o 
 -15  18  -1     8889.15     9206.31    453.34 o 
 -14  18  -1     2938.16     2938.81    189.43 o 
 -13  18  -1      654.84      659.78     91.72 o 
 -12  18  -1     8519.21     8315.55    404.20 o 
 -11  18  -1     3672.02     3489.80    205.03 o 
 -10  18  -1      916.17     1042.13    183.05 o 
  -9  18  -1     8733.39     9225.42    524.11 o 
  -8  18  -1     2170.06     2116.09    188.35 o 
  -7  18  -1     1741.04     1736.83    210.30 o 
  -6  18  -1     7980.58     8661.69    514.10 o 
  -5  18  -1     2008.46     1999.63    178.88 o 
  -4  18  -1     1778.03     1871.07    267.47 o 
  -3  18  -1     9137.19    10369.35    869.29 o 
  -2  18  -1     1477.56     2013.36    298.31 o 
  -1  18  -1     1332.73     1712.93    287.03 o 
   0  18  -1     6899.49     7061.93    715.12 o 
   1  18  -1     1531.02     1495.68    262.81 o 
   2  18  -1     3286.56     3292.06    422.19 o 
 -20  19  -1     1328.14     1494.74    196.75 o 
 -19  19  -1      367.88      458.53    107.70 o 
 -18  19  -1      752.95      960.22    118.81 o 
 -17  19  -1      414.82      422.31    149.46 o 
 -16  19  -1      472.14      540.13    115.99 o 
 -15  19  -1     1096.70     1213.06    173.01 o 
 -14  19  -1      213.77      215.74     79.09 o 
 -13  19  -1      518.03      545.90     99.54 o 
 -12  19  -1      441.88      548.88    111.28 o 
 -11  19  -1      544.82      653.69    114.57 o 
 -10  19  -1      274.97      353.89    101.69 o 
  -9  19  -1      171.64       72.64    111.44 o 
  -8  19  -1      735.61      681.94    160.14 o 
  -7  19  -1      318.46      304.69    134.97 o 
  -6  19  -1      183.20      132.18     93.73 o 
  -5  19  -1      224.57       65.00    146.38 o 
  -4  19  -1      956.67     1107.34    220.43 o 
  -3  19  -1      574.59      807.52    209.43 o 
  -2  19  -1      325.22      200.69    188.30 o 
  -1  19  -1      209.30      108.17    162.12 o 
   0  19  -1      390.80      655.17    206.26 o 
 -19  20  -1     2746.81     3380.18    216.47 o 
 -18  20  -1      440.65      547.68    107.84 o 
 -17  20  -1      450.00      488.43     98.79 o 
 -16  20  -1      646.42      860.21    109.35 o 
 -15  20  -1       39.38      -27.30     85.58 o 
 -14  20  -1      934.94      996.78    111.87 o 
 -13  20  -1     1307.40     1363.90    173.43 o 
 -12  20  -1      232.02      174.83    109.28 o 
 -11  20  -1      267.42      133.03    121.94 o 
 -10  20  -1        9.01     -118.26    121.73 o 
  -9  20  -1       77.32     -100.00    114.67 o 
  -8  20  -1      329.75      233.68    140.73 o 
  -7  20  -1     1838.25     1804.61    183.65 o 
  -6  20  -1      283.39      220.31    172.00 o 
  -5  20  -1      468.43      438.75    183.35 o 
  -4  20  -1     1479.64     1783.44    309.11 o 
  -3  20  -1      179.68      155.45    180.16 o 
  -2  20  -1       96.49      241.05    190.48 o 
 -18  21  -1     5040.63     5433.23    508.16 o 
 -17  21  -1     1761.51     1974.81    166.83 o 
 -16  21  -1      455.58      520.77    116.07 o 
 -15  21  -1     4949.93     4780.80    369.80 o 
 -14  21  -1     2708.26     2852.25    313.86 o 
 -13  21  -1      992.50     1057.66    193.39 o 
 -12  21  -1     7181.77     7346.69    626.28 o 
 -11  21  -1     2328.34     2446.41    288.05 o 
 -10  21  -1     1438.03     1810.31    249.30 o 
  -9  21  -1     6143.44     6561.29    596.99 o 
  -8  21  -1     2874.68     3018.88    250.76 o 
  -7  21  -1     1834.87     1961.84    194.72 o 
  -6  21  -1     6950.95     7248.61    685.18 o 
  -5  21  -1     1863.84     1980.44    322.65 o 
  -4  21  -1     1469.71     1705.56    299.36 o 
 -15  22  -1      300.75      283.29    160.73 o 
 -14  22  -1      853.29     1104.99    224.04 o 
 -13  22  -1     1022.18      944.25    207.50 o 
 -12  22  -1      803.61      826.05    210.50 o 
 -11  22  -1       28.00      140.62    157.02 o 
 -10  22  -1      547.40      577.99    187.58 o 
  -9  22  -1      588.13      759.97    136.91 o 
  -8  22  -1     1083.64     1085.68    158.66 o 
  -7  22  -1      620.12      615.83    209.04 o 
   1   1   0      255.26      303.51     23.37 o 
  -3   2   0      440.80      471.40     23.86 o 
  -2   2   0        5.23       11.03      6.47 o 
  -1   2   0      254.75      291.48     17.54 o 
   0   2   0        5.73       13.18      5.32 o 
   1   2   0      476.16      504.61     22.28 o 
   2   2   0      751.11      796.20     37.49 o 
  -5   3   0      586.31      609.28     29.93 o 
  -4   3   0       61.21       81.21      9.83 o 
  -3   3   0    24560.79    29209.86   1513.92 o 
  -2   3   0      478.13      503.17     29.08 o 
  -1   3   0      433.96      453.27     27.31 o 
   1   3   0       54.94       56.65      8.19 o 
   2   3   0      696.46      723.79     33.37 o 
   3   3   0    51290.45    53609.71   1806.53 o 
  -7   4   0     1062.94     1089.51     50.16 o 
  -6   4   0      354.08      355.71     20.88 o 
  -5   4   0     1513.88     1583.10     61.95 o 
  -4   4   0        0.83        4.26      8.68 o 
  -3   4   0       76.33       67.15     15.29 o 
  -2   4   0      748.11      823.97     44.89 o 
  -1   4   0       34.83       44.61     10.17 o 
   0   4   0        0.89       -0.86      8.63 o 
   1   4   0     1711.80     1720.46     60.92 o 
   2   4   0       62.93       66.49     11.58 o 
   3   4   0     1044.92     1048.89     44.08 o 
   4   4   0      710.65      795.54     43.31 o 
  -9   5   0     1447.56     1493.64     62.19 o 
  -8   5   0     1150.78     1188.82     50.44 o 
  -7   5   0     2369.32     2410.00    104.44 o 
  -6   5   0      575.49      588.29     31.52 o 
  -5   5   0        9.15        9.65      9.18 o 
  -4   5   0     1693.57     1701.95    105.95 o 
  -3   5   0      724.77      752.07     44.22 o 
  -2   5   0      567.96      574.45     30.73 o 
  -1   5   0     1525.44     1587.15     69.87 o 
   0   5   0        5.68        2.70     11.18 o 
   1   5   0      694.38      684.70     30.17 o 
   2   5   0     2053.16     2054.52     74.90 o 
   3   5   0     1281.10     1283.34     53.37 o 
   4   5   0     1750.19     1742.16     79.50 o 
   5   5   0       30.49       39.84     18.51 o 
 -11   6   0      113.95       72.76     24.21 o 
 -10   6   0      284.60      286.07     25.66 o 
  -9   6   0    67885.93    70821.48   2358.96 o 
  -8   6   0      392.47      416.38     27.18 o 
  -7   6   0      251.85      240.31     23.79 o 
  -6   6   0    78878.28    82954.15   3295.85 o 
  -5   6   0      554.79      538.45     51.46 o 
  -4   6   0      143.25      111.55     23.59 o 
  -3   6   0    50954.32    52128.15   2323.48 o 
  -2   6   0      213.94      218.71     20.87 o 
  -1   6   0      698.80      725.65     38.14 o 
   0   6   0    88607.09    95701.70   3124.85 o 
   1   6   0      487.02      468.32     26.63 o 
   2   6   0      203.20      195.84     19.63 o 
   3   6   0    72675.29    71332.20   2224.65 o 
   4   6   0       41.26       42.40     18.94 o 
   5   6   0       62.37       58.63     21.29 o 
   6   6   0    51608.57    49767.70   1890.51 o 
 -13   7   0      951.56      946.49     66.44 o 
 -12   7   0     1045.84     1023.47     70.03 o 
 -11   7   0       86.49      109.89     24.93 o 
 -10   7   0      500.11      501.83     32.49 o 
  -9   7   0     4388.07     4237.39    168.33 o 
  -8   7   0     1037.74     1203.68     58.13 o 
  -7   7   0      150.50      160.68     18.17 o 
  -6   7   0      539.34      552.13     50.66 o 
  -5   7   0     2081.68     2075.63    131.24 o 
  -4   7   0     1007.54     1107.04     89.70 o 
  -3   7   0     1083.93     1147.08     54.80 o 
  -2   7   0     2326.10     2560.39    106.82 o 
  -1   7   0      323.00      313.21     24.83 o 
   0   7   0      147.71      176.80     22.58 o 
   1   7   0     1004.54     1059.39     46.29 o 
   2   7   0     4986.74     4874.22    162.74 o 
   3   7   0       53.84       72.53     19.45 o 
   4   7   0      194.57      199.65     24.88 o 
   5   7   0      455.02      443.10     36.32 o 
   6   7   0     1065.97     1095.39     73.34 o 
   7   7   0     2438.87     2405.62    121.20 o 
 -15   8   0     2710.36     2663.48    134.93 o 
 -14   8   0      645.27      655.20     60.50 o 
 -13   8   0     1148.14     1086.04     74.81 o 
 -12   8   0        9.46       49.29     32.54 o 
 -11   8   0      476.91      475.73     45.50 o 
 -10   8   0     1557.44     1553.42     82.46 o 
  -9   8   0     1329.18     1348.07     69.71 o 
  -8   8   0      144.80      119.51     24.78 o 
  -7   8   0     1034.58      969.05     81.44 o 
  -6   8   0      370.26      417.27     43.94 o 
  -5   8   0     1368.92     1475.50     97.20 o 
  -4   8   0      692.20      783.34     65.28 o 
  -3   8   0     1152.44     1215.69     60.78 o 
  -2   8   0      225.23      242.58     28.37 o 
  -1   8   0     1044.83     1132.46     56.79 o 
   0   8   0      159.33      193.61     19.28 o 
   1   8   0     1283.39     1233.48     53.36 o 
   2   8   0     1165.85     1135.22     53.47 o 
   3   8   0       55.70       47.25     23.13 o 
   4   8   0      585.09      596.69     42.31 o 
   5   8   0     1327.35     1303.04     80.08 o 
   6   8   0      317.39      336.62     44.80 o 
   7   8   0     4021.48     3651.93    176.14 o 
   8   8   0     1529.04     1500.24     95.05 o 
 -17   9   0      189.58      194.20     51.08 o 
 -16   9   0      264.81      211.80     49.23 o 
 -15   9   0    12235.26    11911.10    509.85 o 
 -14   9   0      289.92      302.00     48.68 o 
 -13   9   0     1022.56     1080.97     74.27 o 
 -12   9   0    25366.99    25744.13   1179.04 o 
 -11   9   0      658.73      666.00     60.06 o 
 -10   9   0      904.96      847.26     54.62 o 
  -9   9   0    20702.92    19941.47    935.66 o 
  -8   9   0     1338.86     1286.65     74.64 o 
  -7   9   0     4634.00     4471.96    281.70 o 
  -6   9   0    71486.37    72417.74   3841.76 o 
  -5   9   0     1731.78     1676.70    119.66 o 
  -4   9   0     1633.27     1620.69     92.41 o 
  -3   9   0    69948.16    72950.73   3153.01 o 
  -2   9   0     4955.98     5161.22    222.34 o 
  -1   9   0     1226.37     1301.10     56.43 o 
   0   9   0    15773.88    14410.43    487.93 o 
   1   9   0      560.67      535.57     46.27 o 
   2   9   0      986.17     1025.37     62.88 o 
   3   9   0    24474.02    23692.08    820.75 o 
   4   9   0     1633.49     1497.44    122.83 o 
   5   9   0     1079.14     1008.24     68.24 o 
   6   9   0    12949.95    12482.37    493.46 o 
   7   9   0      114.53      120.37     60.32 o 
   8   9   0      502.70      313.72     73.00 o 
   9   9   0    22548.21    21296.79   1010.16 o 
 -19  10   0      185.64      109.20     84.59 o 
 -18  10   0     2191.63     2120.49    153.01 o 
 -17  10   0      429.83      413.27     64.29 o 
 -16  10   0     1054.31      976.12     80.25 o 
 -15  10   0     1198.71     1211.01     94.74 o 
 -14  10   0      710.96      758.55     76.65 o 
 -13  10   0      405.65      455.13     59.17 o 
 -12  10   0      938.79     1029.10     77.76 o 
 -11  10   0     1331.06     1315.89     90.89 o 
 -10  10   0       49.71       35.62     25.57 o 
  -9  10   0      607.58      603.91     42.62 o 
  -8  10   0     1175.70     1327.97    100.79 o 
  -7  10   0       95.84       96.19     40.20 o 
  -6  10   0       69.85       87.11     37.77 o 
  -5  10   0       39.97       74.04     54.69 o 
  -4  10   0      133.04      129.17     29.68 o 
  -3  10   0      411.57      466.88     43.80 o 
  -2  10   0     1609.86     1763.70     74.81 o 
  -1  10   0      818.51      848.51     53.92 o 
   0  10   0       56.66       36.66     30.00 o 
   1  10   0      936.80      928.54     62.88 o 
   2  10   0      924.04      956.48     63.78 o 
   3  10   0      472.01      504.42     52.71 o 
   4  10   0      736.12      667.11     76.00 o 
   5  10   0      645.74      571.01     74.65 o 
   6  10   0      617.29      597.77     80.17 o 
   7  10   0      112.28      127.30     63.52 o 
   8  10   0     2224.49     1819.00    146.32 o 
   9  10   0      305.55      314.24     80.35 o 
  10  10   0      131.40      104.66     79.05 o 
 -21  11   0      684.11      462.60     99.24 o 
 -20  11   0      536.89      653.47    121.64 o 
 -19  11   0       84.13       50.06     83.76 o 
 -18  11   0      502.12      448.63     70.30 o 
 -17  11   0      628.35      672.56     76.99 o 
 -16  11   0      859.64      886.97     86.32 o 
 -15  11   0     2145.13     2084.19    139.38 o 
 -14  11   0       65.97       64.71     51.82 o 
 -13  11   0      505.16      519.53     63.53 o 
 -12  11   0     1855.87     1895.04    115.79 o 
 -11  11   0      202.56      229.79     53.41 o 
 -10  11   0     1002.98     1001.76     76.62 o 
  -9  11   0      894.71      851.84     56.70 o 
  -8  11   0       89.26       91.38     44.46 o 
  -7  11   0      185.70      243.61     39.05 o 
  -6  11   0       76.43       58.53     52.43 o 
  -5  11   0       75.09      113.24     32.35 o 
  -4  11   0      105.38       85.43     32.00 o 
  -3  11   0      420.49      420.29     36.96 o 
  -2  11   0      680.28      719.38     44.03 o 
  -1  11   0     1288.85     1350.46     78.99 o 
   0  11   0      183.64      235.14     40.13 o 
   1  11   0     1943.35     1932.10    111.27 o 
   2  11   0      951.90      923.70     67.91 o 
   3  11   0      826.57      820.71     81.43 o 
   4  11   0     2083.62     1847.36    133.02 o 
   5  11   0      712.81      680.13     87.53 o 
   6  11   0      430.43      589.29    139.46 o 
   7  11   0      835.14      936.44    101.83 o 
   8  11   0       21.93       -0.09     67.33 o 
   9  11   0       39.41       94.16     74.37 o 
  10  11   0     2853.74     2578.07    196.69 o 
  11  11   0      384.65      163.96     92.67 o 
 -23  12   0       95.85      123.89    155.21 o 
 -22  12   0      161.37      209.58    103.81 o 
 -21  12   0     8703.98     7960.26    551.91 o 
 -20  12   0      418.33      403.00    106.84 o 
 -19  12   0      556.12      561.09     81.79 o 
 -18  12   0    13393.10    12951.79    618.31 o 
 -17  12   0     1524.08     1629.86    133.61 o 
 -16  12   0     1377.65     1518.76    114.56 o 
 -15  12   0    24861.40    25780.04   1187.42 o 
 -14  12   0     2224.02     2174.55    147.84 o 
 -13  12   0     1063.62     1066.77     86.05 o 
 -12  12   0    34337.85    34590.20   1412.10 o 
 -11  12   0     2477.59     2620.77    137.97 o 
 -10  12   0      852.56      763.47     73.01 o 
  -9  12   0    23841.20    23237.98   1057.25 o 
  -8  12   0      261.67      290.88     59.24 o 
  -7  12   0      384.94      382.16     49.40 o 
  -6  12   0    51166.82    48138.75   2161.67 o 
  -5  12   0     1010.36     1047.05     73.55 o 
  -4  12   0       99.30       99.97     34.65 o 
  -3  12   0    25372.64    26790.37   1188.34 o 
  -2  12   0      817.11      903.75     78.44 o 
  -1  12   0     1475.10     1619.32     96.07 o 
   0  12   0    28251.89    27261.07   1145.80 o 
   1  12   0     2566.20     2448.23    132.07 o 
   2  12   0     1811.42     1934.36    124.15 o 
   3  12   0    30029.92    29693.56   1293.42 o 
   4  12   0     1204.41     1264.79    114.40 o 
   5  12   0      543.42      496.46     82.63 o 
   6  12   0    13095.62    12368.42    608.23 o 
   7  12   0      980.69      725.91    100.40 o 
   8  12   0      676.46      737.95    113.73 o 
   9  12   0     9935.08     9479.48    481.52 o 
  10  12   0      321.74      333.78     99.98 o 
  11  12   0      907.06      943.26    162.08 o 
 -23  13   0       10.21     -100.75    134.45 o 
 -22  13   0      490.58      414.71    119.85 o 
 -21  13   0     1072.68     1083.92    152.21 o 
 -20  13   0      929.91      819.44    132.84 o 
 -19  13   0      350.88      358.61     75.66 o 
 -18  13   0     1515.44     1502.40    129.84 o 
 -17  13   0        4.09       30.31     61.40 o 
 -16  13   0      477.50      389.15     72.55 o 
 -15  13   0     1877.52     2000.27    137.56 o 
 -14  13   0       90.42      110.81     54.92 o 
 -13  13   0      127.08      132.95     54.04 o 
 -12  13   0     2798.39     2814.30    157.42 o 
 -11  13   0      888.13      855.17     80.22 o 
 -10  13   0      490.33      600.20     64.26 o 
  -9  13   0     1688.61     1700.78    107.87 o 
  -8  13   0     1221.71     1199.71     89.43 o 
  -7  13   0     1233.87     1257.27     85.69 o 
  -6  13   0      888.91      921.65     72.27 o 
  -5  13   0     1209.11     1289.68     84.43 o 
  -4  13   0     1063.59     1153.27    106.38 o 
  -3  13   0      438.68      481.36     61.53 o 
  -2  13   0      568.97      540.59     65.92 o 
  -1  13   0      883.96      919.97     85.39 o 
   0  13   0      108.75       94.01     50.53 o 
   1  13   0       67.92        9.42     50.94 o 
   2  13   0     1154.24     1245.22    119.35 o 
   3  13   0       91.15       27.30     64.07 o 
   4  13   0       76.36       97.27     68.44 o 
   5  13   0     1150.50      974.21    144.41 o 
   6  13   0      405.13      318.59     87.10 o 
   7  13   0      197.25      168.30     84.18 o 
   8  13   0     1543.48     1632.91    164.04 o 
   9  13   0      362.82      554.50    111.30 o 
  10  13   0      129.10       63.36    212.79 o 
 -22  14   0     1194.98     1124.14    165.79 o 
 -21  14   0     1416.50     1642.68    168.00 o 
 -20  14   0      442.96      485.38     89.44 o 
 -19  14   0      121.85      172.79     74.76 o 
 -18  14   0     1044.60     1131.49    107.16 o 
 -17  14   0      705.74      660.76     85.36 o 
 -16  14   0      636.29      664.05     83.18 o 
 -15  14   0      802.34      962.97     93.43 o 
 -14  14   0       42.06       58.20     56.50 o 
 -13  14   0       85.98       68.15     53.70 o 
 -12  14   0     1556.86     1439.52    114.37 o 
 -11  14   0      770.86      636.35     75.65 o 
 -10  14   0      728.20      727.60     75.25 o 
  -9  14   0      779.37      922.57     81.23 o 
  -8  14   0      263.24      282.73     54.75 o 
  -7  14   0     2348.20     2134.01    133.82 o 
  -6  14   0      803.36      833.74     69.50 o 
  -5  14   0      500.63      617.11    111.55 o 
  -4  14   0      775.96      939.43     84.38 o 
  -3  14   0      162.01      145.56     52.15 o 
  -2  14   0     2649.63     2909.40    161.24 o 
  -1  14   0       71.09       64.65     53.33 o 
   0  14   0       31.33       69.03     54.19 o 
   1  14   0     1323.81     1278.35    139.25 o 
   2  14   0     1692.07     1779.96    263.54 o 
   3  14   0      170.82       88.73    102.30 o 
   4  14   0     1105.70      990.94    142.96 o 
   5  14   0       18.64       58.28    114.56 o 
   6  14   0      354.98      349.66    156.48 o 
   7  14   0      574.80      483.04    133.85 o 
   8  14   0      526.75      801.14    167.33 o 
   9  14   0      235.60      150.00    200.28 o 
 -22  15   0     1014.45      933.06    153.24 o 
 -21  15   0     9575.14     9503.75    452.81 o 
 -20  15   0      382.31      421.88     87.89 o 
 -19  15   0     1253.30     1236.17    119.96 o 
 -18  15   0    11352.60    12219.91    551.59 o 
 -17  15   0      633.79      739.40     91.50 o 
 -16  15   0      358.08      319.92     78.36 o 
 -15  15   0    15601.47    15335.43    749.13 o 
 -14  15   0     1012.68     1033.58    100.97 o 
 -13  15   0     1090.07     1147.24    103.82 o 
 -12  15   0    26983.95    25865.76   1241.00 o 
 -11  15   0     2130.30     2055.79    134.68 o 
 -10  15   0      890.14      838.52     81.16 o 
  -9  15   0    11670.58    11296.83    556.44 o 
  -8  15   0     3936.87     3924.74    204.71 o 
  -7  15   0     2724.48     2529.97    153.82 o 
  -6  15   0    14248.79    14217.84    808.45 o 
  -5  15   0     1082.19     1232.45    100.59 o 
  -4  15   0     2419.89     2386.69    154.36 o 
  -3  15   0    27775.42    27272.19   1233.45 o 
  -2  15   0     2072.54     2019.91    138.12 o 
  -1  15   0      791.56      792.42     91.08 o 
   0  15   0    18115.00    17667.59    973.63 o 
   1  15   0      255.55      224.02     95.76 o 
   2  15   0      364.01      334.06    111.44 o 
   3  15   0     9165.96     8384.00    611.75 o 
   4  15   0     1693.49     1698.19    186.97 o 
   5  15   0      525.58      526.46    128.79 o 
   6  15   0     7435.67     6907.14    648.81 o 
   7  15   0      686.58      663.61    148.83 o 
 -22  16   0       97.93       -0.08    110.69 o 
 -21  16   0     3127.10     3013.22    206.44 o 
 -20  16   0      621.39      563.84    105.44 o 
 -19  16   0      107.95      212.21     80.16 o 
 -18  16   0     2153.94     2123.06    156.48 o 
 -17  16   0      137.91       76.27     72.60 o 
 -16  16   0       33.05       12.15     67.30 o 
 -15  16   0       38.82       -6.31     62.72 o 
 -14  16   0     1696.85     1581.53    126.27 o 
 -13  16   0       38.66       29.43     61.00 o 
 -12  16   0     1187.53     1079.64    101.84 o 
 -11  16   0      839.96      838.93     84.42 o 
 -10  16   0      534.67      454.00     71.72 o 
  -9  16   0       98.11      176.59     59.04 o 
  -8  16   0     1523.02     1544.17    110.74 o 
  -7  16   0      100.49      155.84     82.82 o 
  -6  16   0     1169.34     1099.25    118.36 o 
  -5  16   0      788.01      879.83     92.73 o 
  -4  16   0     1392.49     1482.93    117.87 o 
  -3  16   0      403.23      474.38     75.73 o 
  -2  16   0      610.25      680.57     88.68 o 
  -1  16   0      493.09      564.24    145.34 o 
   0  16   0       59.53       69.01     94.95 o 
   1  16   0      294.14      232.13    108.09 o 
   2  16   0     1136.56     1061.71    150.54 o 
   3  16   0      416.39      385.66    126.05 o 
   4  16   0      485.49      721.77    146.17 o 
   5  16   0     1145.60     1358.36    188.89 o 
   6  16   0      518.60      674.38    163.22 o 
 -22  17   0       57.04      207.63    154.40 o 
 -21  17   0      856.71     1115.80    128.37 o 
 -20  17   0      130.14      219.20     91.06 o 
 -19  17   0      358.06      404.55     95.77 o 
 -18  17   0      745.61      803.64    107.58 o 
 -17  17   0      249.22      283.90     84.90 o 
 -16  17   0      240.90      162.57     75.57 o 
 -15  17   0      457.27      416.41     81.28 o 
 -14  17   0      111.21       87.71     85.94 o 
 -13  17   0       92.88       50.92     62.72 o 
 -12  17   0      842.91      879.60     92.43 o 
 -11  17   0      491.78      503.43     77.16 o 
 -10  17   0      149.94       61.84     58.33 o 
  -9  17   0      479.97      518.73     71.78 o 
  -8  17   0      236.78      224.30     84.88 o 
  -7  17   0      461.30      607.56    104.24 o 
  -6  17   0      576.23      521.62     83.58 o 
  -5  17   0     1082.52      910.36    103.61 o 
  -4  17   0       19.45       47.67     63.47 o 
  -3  17   0      563.28      696.21     93.52 o 
  -2  17   0      348.45      441.13     82.71 o 
  -1  17   0      124.06      176.00    132.88 o 
   0  17   0      287.97      398.01    141.99 o 
   1  17   0     1876.81     1828.16    249.92 o 
   2  17   0       24.42       38.26    114.51 o 
   3  17   0      441.66      384.95    135.76 o 
   4  17   0     2002.68     2070.76    339.67 o 
 -21  18   0     5535.71     6225.69    365.72 o 
 -20  18   0      832.62      859.05    126.62 o 
 -19  18   0      709.19      765.03    136.66 o 
 -18  18   0    13977.69    15241.04    893.36 o 
 -17  18   0     1932.98     1846.47    187.04 o 
 -16  18   0     1114.92     1097.72    117.44 o 
 -15  18   0    11024.54    11280.37    512.91 o 
 -14  18   0     1170.76     1063.58    110.10 o 
 -13  18   0      817.83      813.96     98.53 o 
 -12  18   0    13232.41    12643.46    601.53 o 
 -11  18   0     1066.84     1038.47    125.44 o 
 -10  18   0     2508.09     2433.90    191.94 o 
  -9  18   0    22444.88    21836.24   1229.54 o 
  -8  18   0     1947.84     1984.44    182.65 o 
  -7  18   0      175.27      139.69     74.35 o 
  -6  18   0    13073.95    12989.90    629.85 o 
  -5  18   0     1759.99     1734.71    135.11 o 
  -4  18   0     1003.69     1046.75    113.41 o 
  -3  18   0     9577.38     9911.51    538.12 o 
  -2  18   0     1939.36     1947.07    206.38 o 
  -1  18   0      732.05      841.22    147.99 o 
   0  18   0    13110.88    13346.01    864.94 o 
   1  18   0     1772.59     2076.52    215.94 o 
   2  18   0     1373.21     1527.54    196.64 o 
   3  18   0     7177.97     7689.28    700.54 o 
 -21  19   0     1494.48     1471.32    254.69 o 
 -20  19   0      147.06      118.84     98.84 o 
 -19  19   0       48.10       99.93     92.69 o 
 -18  19   0     1599.69     1661.17    158.08 o 
 -17  19   0       30.25       -4.05     80.28 o 
 -16  19   0      425.75      383.63     91.00 o 
 -15  19   0     1675.81     1712.19    163.75 o 
 -14  19   0       53.86      110.87     77.53 o 
 -13  19   0      522.66      510.71     88.28 o 
 -12  19   0      937.01      994.91    102.33 o 
 -11  19   0        5.01      -12.76    116.23 o 
 -10  19   0      340.24      284.00    202.21 o 
  -9  19   0      238.98      310.46    108.19 o 
  -8  19   0       63.42       -3.55     74.69 o 
  -7  19   0      556.43      683.39    159.63 o 
  -6  19   0      308.64      265.04     85.24 o 
  -5  19   0       92.36       28.32     81.25 o 
  -4  19   0     1365.03     1500.67    136.15 o 
  -3  19   0      157.03      331.36    154.13 o 
  -2  19   0      322.64      357.80    128.91 o 
  -1  19   0      685.97      799.18    155.48 o 
   0  19   0       65.84       89.43    131.14 o 
   1  19   0      333.48      377.05    203.92 o 
 -20  20   0      220.56      243.20    163.88 o 
 -19  20   0      252.74      101.68    101.93 o 
 -18  20   0      991.60     1106.10    136.21 o 
 -17  20   0      330.78      320.08     98.33 o 
 -16  20   0      452.12      545.98    104.59 o 
 -15  20   0      604.91      678.84    103.25 o 
 -14  20   0      403.07      402.63     93.69 o 
 -13  20   0      221.27      301.74    116.80 o 
 -12  20   0      785.85      782.48    200.87 o 
 -11  20   0       96.10      190.70    108.28 o 
 -10  20   0      128.56      166.87    108.37 o 
  -9  20   0      394.90      321.54    110.06 o 
  -8  20   0      496.46      454.44     98.02 o 
  -7  20   0      773.09      954.62    116.20 o 
  -6  20   0      603.68      622.00    107.48 o 
  -5  20   0      302.16      320.86    100.81 o 
  -4  20   0      734.10     1033.06    162.79 o 
  -3  20   0       62.11       49.18    126.44 o 
  -2  20   0     1335.44     1509.35    241.54 o 
  -1  20   0      105.84      127.61    135.46 o 
   0  20   0      109.78      245.31    204.21 o 
 -19  21   0     1394.69     1297.26    266.10 o 
 -18  21   0     5352.91     5851.34    358.83 o 
 -17  21   0     1886.54     2195.92    178.78 o 
 -16  21   0     1697.71     1680.65    153.49 o 
 -15  21   0     9273.46     9760.54    455.61 o 
 -14  21   0      876.65      883.46    146.47 o 
 -13  21   0     1268.68     1323.65    315.78 o 
 -12  21   0     8839.85     8884.40    587.05 o 
 -11  21   0     2596.10     2669.62    233.29 o 
 -10  21   0      885.44      901.49    171.91 o 
  -9  21   0     9628.11     9876.97    472.85 o 
  -8  21   0     1572.80     1590.10    180.08 o 
  -7  21   0     1085.63     1075.43    133.83 o 
  -6  21   0     7907.39     7802.30    452.04 o 
  -5  21   0     2678.49     2999.11    276.32 o 
  -4  21   0     1126.57     1126.38    187.87 o 
  -3  21   0     7111.60     7696.29    592.52 o 
  -2  21   0     1472.28     1577.39    298.85 o 
 -17  22   0      166.65      127.59    124.44 o 
 -16  22   0      360.96      387.46    138.88 o 
 -15  22   0      907.49      867.37    157.63 o 
 -14  22   0      373.75      266.58    129.21 o 
 -13  22   0      520.16      324.22    133.49 o 
 -12  22   0      206.83      120.62    121.26 o 
 -11  22   0      386.97      342.30    132.75 o 
 -10  22   0      166.28      114.21     89.46 o 
  -9  22   0      389.11      400.08    105.32 o 
  -8  22   0     1400.83     1358.03    142.11 o 
  -7  22   0      871.08      964.00    129.32 o 
  -6  22   0      144.99      174.99    190.27 o 
  -5  22   0       44.12      -49.87    138.35 o 
 -14  23   0      163.52     -188.66    188.66 o 
 -13  23   0      143.50      448.50    221.30 o 
 -12  23   0      824.38      871.81    174.33 o 
 -11  23   0       76.18       67.95     85.37 o 
 -10  23   0       26.95       27.59     87.85 o 
  -9  23   0      308.48      357.16    106.94 o 
  -1   1   1      178.39      204.36     15.57 o 
   0   1   1      449.60      470.26     22.15 o 
   1   1   1     5534.89     6046.74    274.37 o 
  -3   2   1     2636.38     2753.99    107.87 o 
  -2   2   1     1420.55     1479.96     55.11 o 
  -1   2   1      782.14      876.49     42.93 o 
   0   2   1      579.51      585.98     33.59 o 
   1   2   1     3903.60     3919.74    168.26 o 
   2   2   1    42187.71    45439.69   1978.20 o 
  -5   3   1     1271.87     1319.83     59.08 o 
  -4   3   1       74.20       81.36     16.34 o 
  -3   3   1    61660.27    69480.30   2864.61 o 
  -2   3   1     1176.65     1205.97     49.16 o 
  -1   3   1     1976.56     2023.60     97.11 o 
   0   3   1    56257.88    62202.51   2964.95 o 
   1   3   1      279.58      303.90     24.77 o 
   2   3   1     2113.60     2108.03     98.49 o 
   3   3   1    57518.42    58199.24   2620.95 o 
  -7   4   1     2987.66     3299.00    142.86 o 
  -6   4   1     1856.80     1829.21     90.96 o 
  -5   4   1    17885.22    18417.46    749.53 o 
  -4   4   1     3226.07     3263.40    136.89 o 
  -3   4   1      910.90      851.53     56.79 o 
  -2   4   1    13127.81    13070.13    513.87 o 
  -1   4   1      588.27      659.46     39.55 o 
   0   4   1     4541.49     4382.98    439.39 o 
   1   4   1    16415.94    16489.88    818.65 o 
   2   4   1      735.77      767.17     41.62 o 
   3   4   1     3090.33     3380.75    136.69 o 
   4   4   1     7344.24     7208.81    285.84 o 
  -9   5   1     1956.25     1947.92     95.78 o 
  -8   5   1      654.53      636.21     44.28 o 
  -7   5   1     9757.13    10022.11    361.73 o 
  -6   5   1     5001.88     5194.99    211.90 o 
  -5   5   1     2182.45     2132.81    100.44 o 
  -3   5   1     1029.67     1036.12     67.34 o 
  -2   5   1     1991.31     1993.94     92.80 o 
   0   5   1     1488.66     1416.48     69.50 o 
   1   5   1     6449.37     6653.35    256.62 o 
   2   5   1     7499.01     7513.54    329.86 o 
   3   5   1      775.99      717.92     57.39 o 
   4   5   1     4467.87     4539.18    191.48 o 
   5   5   1     1738.35     1752.21     88.44 o 
 -11   6   1     1225.38     1267.93     75.38 o 
 -10   6   1     1189.67     1203.91     71.14 o 
  -9   6   1    15777.37    15827.80    593.46 o 
  -8   6   1      112.42      137.70     26.66 o 
  -7   6   1      438.87      429.94     36.75 o 
  -6   6   1    61518.40    66920.98   2450.37 o 
  -5   6   1     1469.73     1485.60     86.44 o 
  -4   6   1      944.51      950.42     63.17 o 
  -3   6   1    58559.52    57207.10   2642.54 o 
  -2   6   1      594.04      617.35     44.71 o 
  -1   6   1     2115.80     2337.32    115.01 o 
   0   6   1    56881.84    61847.80   2859.65 o 
   1   6   1       56.94       38.50     14.96 o 
   2   6   1      294.42      287.32     26.94 o 
   3   6   1    13835.58    12771.76    585.97 o 
   4   6   1      234.81      254.16     31.62 o 
   5   6   1     1349.80     1373.36     75.53 o 
   6   6   1    26591.97    26922.45   2024.45 o 
 -13   7   1      547.06      574.78     52.49 o 
 -12   7   1     4001.02     4037.20    183.89 o 
 -10   7   1      179.08      185.89     33.78 o 
  -9   7   1     2133.29     2126.13     97.07 o 
  -8   7   1    14199.84    13712.74    687.05 o 
  -7   7   1      476.04      495.45     59.76 o 
  -6   7   1     1289.56     1310.95    100.29 o 
  -5   7   1     6218.18     6356.66    319.28 o 
  -4   7   1     1784.45     1833.59    141.91 o 
  -3   7   1     3891.21     3689.72    238.53 o 
  -2   7   1     6069.64     5853.18    313.90 o 
  -1   7   1       67.79       75.49     28.55 o 
   0   7   1       62.16       49.56     29.12 o 
   1   7   1    16429.61    16235.47    595.93 o 
   2   7   1      752.58      741.11     50.13 o 
   3   7   1      242.02      235.50     29.56 o 
   5   7   1     2960.99     2820.40    132.78 o 
   6   7   1      776.30      824.81     62.33 o 
   7   7   1     5473.78     5444.58    234.89 o 
 -15   8   1     4830.54     4371.65    394.35 o 
 -14   8   1      276.76      267.02     50.73 o 
 -13   8   1     1336.82     1299.99     86.55 o 
 -12   8   1     1293.16     1265.82     78.49 o 
 -11   8   1     2010.38     1896.95    105.45 o 
 -10   8   1     3330.30     3319.08    148.88 o 
  -9   8   1     2547.74     2511.72    123.63 o 
  -8   8   1     1659.59     1647.40     95.26 o 
  -7   8   1     3465.85     3528.55    208.37 o 
  -6   8   1     1826.12     1800.23    110.00 o 
  -5   8   1     3478.14     3574.62    224.28 o 
  -4   8   1    26824.07    25366.59   1447.31 o 
  -3   8   1     3350.30     3219.38    160.01 o 
  -2   8   1     1411.44     1333.72     77.50 o 
  -1   8   1     5331.07     5068.40    230.32 o 
   0   8   1     1801.75     1733.88    106.77 o 
   1   8   1     4586.12     4411.10    216.56 o 
   2   8   1     2696.06     2648.45    148.14 o 
   3   8   1     1698.58     1592.45    103.61 o 
   4   8   1     1903.86     1823.10    123.77 o 
   5   8   1     1870.87     1940.92    114.15 o 
   6   8   1       77.51       92.47     49.52 o 
   7   8   1     3955.44     3514.45    284.95 o 
   8   8   1     3083.83     2858.08    230.64 o 
 -17   9   1      815.42      746.48    114.95 o 
 -16   9   1      316.47      287.29     92.49 o 
 -15   9   1    22282.45    22339.44    911.31 o 
 -14   9   1       38.73        5.20     55.24 o 
 -13   9   1     1867.03     2064.75    111.15 o 
 -12   9   1    17835.71    17863.28    737.32 o 
 -11   9   1      561.64      612.28     51.01 o 
 -10   9   1       55.02       43.95     32.90 o 
  -9   9   1    40291.64    42687.80   1905.23 o 
  -8   9   1      487.58      544.93     50.92 o 
  -7   9   1      921.09      886.79     64.29 o 
  -6   9   1    19819.53    18796.46    957.43 o 
  -5   9   1     1142.26     1275.05    105.94 o 
  -4   9   1      729.81      762.69     78.22 o 
  -3   9   1    20738.73    20055.66    833.68 o 
  -2   9   1     1056.75     1112.06     74.49 o 
  -1   9   1      677.59      634.06     58.61 o 
   0   9   1    43252.96    43424.23   1895.38 o 
   1   9   1      451.09      411.38     66.88 o 
   2   9   1     1632.56     1536.88    140.77 o 
   3   9   1    18317.38    18087.55    783.60 o 
   4   9   1     1234.00     1215.39     93.50 o 
   5   9   1      267.99      300.47     56.85 o 
   6   9   1    16257.05    14730.60   1503.72 o 
   7   9   1     1055.10     1046.39    120.64 o 
   8   9   1      729.84      794.95    165.78 o 
   9   9   1     8240.83     7853.90    420.97 o 
 -19  10   1       47.60       88.44     73.55 o 
 -18  10   1     2372.10     2386.35    177.19 o 
 -17  10   1     3048.13     2980.09    255.70 o 
 -16  10   1      457.59      474.66     72.26 o 
 -15  10   1     1637.27     1618.00    111.57 o 
 -14  10   1     6335.50     6194.74    283.69 o 
 -13  10   1      355.68      372.15     61.82 o 
 -12  10   1     3599.40     3732.85    191.31 o 
 -11  10   1     5301.24     5316.45    260.73 o 
 -10  10   1      375.99      438.00     50.20 o 
  -9  10   1     1309.21     1392.23     86.54 o 
  -8  10   1     1731.20     1829.82     99.01 o 
  -7  10   1       96.13       96.81     32.97 o 
  -6  10   1     3455.30     3252.84    215.07 o 
  -5  10   1     2775.37     2753.83    186.60 o 
  -4  10   1     1053.29     1023.05     77.30 o 
  -3  10   1       34.84        5.93     32.97 o 
  -2  10   1     1327.75     1161.59     86.50 o 
  -1  10   1     1159.04     1104.87     84.01 o 
   0  10   1      192.37      201.31     46.22 o 
   1  10   1     4441.41     4290.34    313.37 o 
   2  10   1     1084.68     1025.46     87.86 o 
   3  10   1      274.55      259.02     55.15 o 
   4  10   1     3199.51     3188.60    310.76 o 
   5  10   1      185.49      194.25     79.54 o 
   6  10   1      242.94      237.46     61.85 o 
   7  10   1     3789.75     3487.68    206.52 o 
   8  10   1      675.94      605.10     87.35 o 
   9  10   1      385.23      239.39     98.49 o 
  10  10   1      207.94      257.12    105.97 o 
 -21  11   1     1780.54     1631.36    148.89 o 
 -20  11   1      186.19      333.87     88.22 o 
 -19  11   1      654.32      702.41    118.54 o 
 -18  11   1     1369.12     1433.36    130.38 o 
 -17  11   1     1930.03     1726.69    182.59 o 
 -16  11   1     2280.66     2369.29    145.92 o 
 -15  11   1     2572.26     2789.60    177.75 o 
 -14  11   1      209.27      197.82     90.77 o 
 -13  11   1     1364.95     1480.12    134.03 o 
 -12  11   1     2352.96     2314.83    143.90 o 
 -11  11   1     2024.99     1921.25    126.36 o 
 -10  11   1     4341.55     4112.29    220.27 o 
  -9  11   1     2710.19     2711.57    139.68 o 
  -8  11   1     2420.09     2440.36    121.66 o 
  -7  11   1      421.06      510.52     68.96 o 
  -6  11   1     2612.23     2837.42    177.57 o 
  -5  11   1     4072.85     4318.80    282.86 o 
  -4  11   1      137.87      167.37     42.70 o 
  -3  11   1     1199.13     1322.73     96.62 o 
  -2  11   1     3017.41     2877.57    170.01 o 
  -1  11   1     3847.13     3576.89    193.55 o 
   0  11   1     2149.55     2045.30    188.27 o 
   1  11   1     3711.31     3196.39    192.63 o 
   2  11   1     1088.06      957.23     86.60 o 
   3  11   1      174.49      246.43     87.84 o 
   4  11   1     4230.96     4055.00    184.25 o 
   5  11   1     1871.55     1770.51    133.49 o 
   6  11   1     2513.39     2257.71    155.24 o 
   7  11   1     3646.36     3481.65    221.95 o 
   8  11   1      492.25      390.05     88.75 o 
   9  11   1       89.99       92.27     78.54 o 
  10  11   1     2277.81     2309.39    183.70 o 
  11  11   1        5.48       62.87     82.69 o 
 -22  12   1      612.48      462.08    107.55 o 
 -21  12   1     6869.92     6654.74    368.52 o 
 -20  12   1      256.61      196.06     86.47 o 
 -19  12   1      449.43      531.00     95.61 o 
 -18  12   1     7929.01     7859.51    517.46 o 
 -17  12   1      117.32       81.62     73.33 o 
 -16  12   1      506.86      468.52     93.51 o 
 -15  12   1    18793.38    18944.04   1093.80 o 
 -14  12   1      430.17      453.35    111.75 o 
 -13  12   1       98.84       20.61     59.79 o 
 -12  12   1    14834.63    15222.89    714.55 o 
 -11  12   1      166.60      116.10     43.48 o 
 -10  12   1       64.62      109.38     39.63 o 
  -9  12   1    20636.65    20504.44    943.57 o 
  -8  12   1      141.41      192.44     41.24 o 
  -7  12   1      291.92      274.49     67.14 o 
  -6  12   1    11047.84    10620.94    893.85 o 
  -5  12   1        5.25       19.65     42.35 o 
  -4  12   1      318.19      333.16     54.00 o 
  -3  12   1    22584.48    21941.90    967.34 o 
  -2  12   1      396.07      401.40    105.40 o 
  -1  12   1      962.71      943.33     87.72 o 
   0  12   1    16485.33    15376.58    743.05 o 
   1  12   1      414.38      373.80     57.49 o 
   2  12   1      978.48      856.23     83.21 o 
   3  12   1    21740.71    20753.19    813.57 o 
   4  12   1      986.48     1008.46    105.86 o 
   5  12   1      253.00      303.01     73.11 o 
   6  12   1     8152.24     7637.93    406.44 o 
   7  12   1      334.23      314.56     88.07 o 
   8  12   1      287.22      287.93     84.66 o 
   9  12   1     7107.37     6573.16    365.11 o 
  10  12   1      851.68      993.98    127.31 o 
 -22  13   1      602.07      419.49    129.99 o 
 -21  13   1     2912.28     2933.54    249.10 o 
 -20  13   1     1612.09     1643.22    177.78 o 
 -19  13   1      174.30      281.75    102.81 o 
 -18  13   1     2020.87     2022.33    147.21 o 
 -17  13   1      852.50     1001.62    152.71 o 
 -16  13   1      256.95      251.12     86.00 o 
 -15  13   1     3902.62     3788.11    274.45 o 
 -14  13   1     1363.16     1326.72    132.72 o 
 -13  13   1      144.64      117.19     71.47 o 
 -12  13   1     1650.25     1744.02    159.60 o 
 -11  13   1     3772.74     3470.19    202.57 o 
 -10  13   1      282.24      308.29     51.67 o 
  -9  13   1      729.62      749.06     72.68 o 
  -8  13   1     5865.53     5687.37    470.55 o 
  -7  13   1      242.78      214.79     67.64 o 
  -6  13   1      751.18      784.33    130.57 o 
  -5  13   1     4792.08     4568.97    263.76 o 
  -4  13   1      708.92      666.08     71.19 o 
  -3  13   1      826.05      790.39     78.03 o 
  -2  13   1     4696.59     4493.67    237.57 o 
  -1  13   1      614.25      564.02     71.95 o 
   0  13   1      414.04      359.21     63.27 o 
   1  13   1      834.98      790.57    114.06 o 
   2  13   1     2742.37     2518.31    163.48 o 
   3  13   1       19.18      -24.97     80.72 o 
   4  13   1     1552.05     1566.15    164.17 o 
   5  13   1      628.28      674.53    122.29 o 
   6  13   1      404.48      465.30     90.61 o 
   7  13   1     1689.37     1782.02    144.43 o 
   8  13   1     1037.31      854.03    113.73 o 
   9  13   1      984.42      819.14    185.73 o 
 -22  14   1      971.78      879.59    145.79 o 
 -21  14   1     1784.27     1771.75    195.72 o 
 -20  14   1      375.69      248.96    111.84 o 
 -19  14   1      194.45      247.89    108.37 o 
 -18  14   1     1448.30     1628.09    135.80 o 
 -17  14   1      916.93     1106.90    155.23 o 
 -16  14   1     1682.33     1589.70    151.34 o 
 -15  14   1     1936.84     2014.95    166.37 o 
 -14  14   1     1863.49     1770.49    160.11 o 
 -13  14   1     1920.07     1838.02    174.80 o 
 -12  14   1     2027.09     2214.98    182.39 o 
 -11  14   1      986.27      956.87     82.69 o 
 -10  14   1     5165.69     5081.43    248.21 o 
  -9  14   1     4813.40     5004.66    238.76 o 
  -8  14   1     2374.44     2500.67    184.74 o 
  -7  14   1      432.29      457.70     85.17 o 
  -6  14   1     2227.36     2289.36    157.12 o 
  -5  14   1     3594.91     3493.41    204.27 o 
  -4  14   1     3745.40     3613.72    214.38 o 
  -3  14   1     2775.99     2793.96    167.60 o 
  -2  14   1     2930.60     2711.08    164.35 o 
  -1  14   1     3237.14     3104.25    183.41 o 
   0  14   1     1960.37     1812.62    146.57 o 
   1  14   1     1313.44     1272.99    118.05 o 
   2  14   1      829.82      848.80     94.60 o 
   3  14   1     1305.53     1267.06    199.84 o 
   4  14   1     3158.68     2966.18    246.04 o 
   5  14   1      215.12      250.43    112.93 o 
   6  14   1      903.78      809.38    143.91 o 
   7  14   1     2783.45     2494.80    311.25 o 
   8  14   1     1031.85     1128.49    347.86 o 
 -22  15   1      454.92      416.88    185.40 o 
 -21  15   1     6296.37     6476.16    455.15 o 
 -20  15   1      492.17      538.31    131.95 o 
 -19  15   1      912.15     1005.22    119.28 o 
 -18  15   1     8724.66     9299.36    524.47 o 
 -17  15   1       32.96      -34.11     79.54 o 
 -16  15   1      716.52      953.80    123.53 o 
 -15  15   1     6635.05     6786.34    430.79 o 
 -14  15   1      468.39      371.46     94.49 o 
 -13  15   1     1967.32     2010.26    222.77 o 
 -12  15   1    16005.45    15770.26    848.87 o 
 -11  15   1      355.31      337.15     61.49 o 
 -10  15   1      822.58      919.56     81.96 o 
  -9  15   1    22484.62    22180.17   1166.40 o 
  -8  15   1      631.35      689.24    105.73 o 
  -7  15   1      268.66      314.36     82.95 o 
  -6  15   1    21012.46    20329.19    965.96 o 
  -5  15   1      760.80      816.13     85.56 o 
  -4  15   1       18.31      -33.61     57.00 o 
  -3  15   1    13536.04    12644.27    655.89 o 
  -2  15   1     1966.02     1975.06    221.45 o 
  -1  15   1      277.91      313.57     73.40 o 
   0  15   1     5733.30     5609.20    425.15 o 
   1  15   1      354.04      438.91    126.93 o 
   2  15   1      123.83      115.81     95.70 o 
   3  15   1     9077.74     8852.34    740.32 o 
   4  15   1      999.00      970.68    185.38 o 
   5  15   1       13.91       15.36    112.81 o 
   6  15   1     5816.98     5489.39    391.28 o 
   7  15   1      501.91      503.40    198.70 o 
 -21  16   1     1658.83     1847.77    206.54 o 
 -20  16   1     1973.77     2156.90    172.91 o 
 -19  16   1      615.16      629.93    103.92 o 
 -18  16   1     1757.20     1907.62    154.97 o 
 -17  16   1     1992.42     2011.44    159.33 o 
 -16  16   1       48.30      120.38     95.31 o 
 -15  16   1     2387.85     2367.02    221.40 o 
 -14  16   1      436.69      366.25    101.19 o 
 -13  16   1      221.58      195.03     90.82 o 
 -12  16   1     1702.84     1913.51    156.96 o 
 -11  16   1     7585.14     7310.06    449.63 o 
 -10  16   1      273.92      284.31     61.62 o 
  -9  16   1      868.85      880.59    120.69 o 
  -8  16   1      183.49      212.25     84.94 o 
  -7  16   1     1159.31     1140.57    104.00 o 
  -6  16   1      169.17      105.03     65.17 o 
  -5  16   1     7593.88     7427.47    386.08 o 
  -4  16   1      522.17      417.27     83.23 o 
  -3  16   1      202.41      157.21     70.58 o 
  -2  16   1      453.45      417.74     77.24 o 
  -1  16   1      667.36      504.90     90.12 o 
   0  16   1      127.36      134.41     69.92 o 
   1  16   1     2102.85     2162.32    264.44 o 
   2  16   1      915.67      949.59    148.98 o 
   3  16   1      442.69      385.77    119.37 o 
   4  16   1      385.19      458.46    131.25 o 
   5  16   1      554.18      472.16    208.64 o 
   6  16   1      298.36      383.00    136.58 o 
 -21  17   1     1538.92     1584.10    207.33 o 
 -20  17   1      373.50      334.65    110.95 o 
 -19  17   1      368.21      499.55    103.39 o 
 -18  17   1     1706.82     1930.16    161.38 o 
 -17  17   1      703.00      832.45    121.94 o 
 -16  17   1      379.38      416.08    115.84 o 
 -15  17   1     2854.89     2845.91    244.66 o 
 -14  17   1     2031.00     2150.46    190.45 o 
 -13  17   1      851.72      962.20    130.84 o 
 -12  17   1     1314.42     1245.69    154.31 o 
 -11  17   1     1862.88     1866.13    190.51 o 
 -10  17   1     2200.18     2262.92    153.65 o 
  -9  17   1     3425.49     3568.76    261.59 o 
  -8  17   1     2290.62     2330.82    150.92 o 
  -7  17   1     2304.78     2392.24    153.22 o 
  -6  17   1     2224.12     2460.47    158.27 o 
  -5  17   1     1333.86     1508.03    124.50 o 
  -4  17   1      351.85      383.67     83.16 o 
  -3  17   1     2240.60     2190.46    161.43 o 
  -2  17   1     4011.65     3892.17    232.77 o 
  -1  17   1      328.61      365.19     86.27 o 
   0  17   1      935.32      958.16    250.37 o 
   1  17   1     2735.81     2577.82    282.34 o 
   2  17   1      291.01      236.12    116.14 o 
   3  17   1      289.83      197.37    123.96 o 
   4  17   1     1936.37     2096.41    404.94 o 
 -21  18   1     4621.44     4377.84    466.15 o 
 -20  18   1      123.62       72.02     98.67 o 
 -19  18   1      240.02      334.39    110.63 o 
 -18  18   1     7161.77     7723.48    408.39 o 
 -17  18   1      286.31      237.77     94.08 o 
 -16  18   1      285.51      377.60    125.37 o 
 -15  18   1     6531.87     6678.88    446.35 o 
 -14  18   1        0.58       -1.55     96.65 o 
 -13  18   1       70.07       66.89     96.37 o 
 -12  18   1     8258.43     8417.09    560.93 o 
 -11  18   1      863.90      587.59    126.22 o 
 -10  18   1      613.22      588.33    120.31 o 
  -9  18   1     8009.22     8116.00    512.20 o 
  -8  18   1      907.47      969.56    144.27 o 
  -7  18   1      299.49      313.27     77.99 o 
  -6  18   1     9822.26     9706.31    546.52 o 
  -5  18   1      802.76      831.76    105.53 o 
  -4  18   1      206.93       97.76     75.20 o 
  -3  18   1     6509.51     6081.05    412.58 o 
  -2  18   1      362.47      487.76     92.21 o 
  -1  18   1      345.71      363.89    138.36 o 
   0  18   1     8804.49     8487.37    567.10 o 
   1  18   1      765.61      881.54    152.19 o 
   2  18   1      383.15      326.68    134.41 o 
   3  18   1     4918.60     5108.10    894.53 o 
 -20  19   1     3025.27     3281.82    382.36 o 
 -19  19   1      360.37      303.41    112.77 o 
 -18  19   1     1213.38     1347.81    160.06 o 
 -17  19   1      961.11      980.56    128.71 o 
 -16  19   1       84.97       61.11     88.67 o 
 -15  19   1      726.29      766.27    113.22 o 
 -14  19   1     1846.14     2079.06    216.56 o 
 -13  19   1       55.99      -20.95    102.20 o 
 -12  19   1     1499.79     1644.25    178.60 o 
 -11  19   1      412.37      292.85    116.41 o 
 -10  19   1      390.73      410.86    127.72 o 
  -9  19   1      954.34      935.33    141.32 o 
  -8  19   1      674.51      655.57    126.02 o 
  -7  19   1      834.54      697.42    131.93 o 
  -6  19   1       90.25      163.48     83.96 o 
  -5  19   1     1841.74     1979.15    158.26 o 
  -4  19   1      113.22       97.19     81.89 o 
  -3  19   1      512.98      388.61    101.89 o 
  -2  19   1     1551.53     1435.78    182.60 o 
  -1  19   1      406.73      458.18    135.55 o 
   0  19   1      277.35      264.82    164.50 o 
   1  19   1     2389.02     2404.12    474.19 o 
 -19  20   1     1085.55     1104.32    307.53 o 
 -18  20   1     3144.28     3503.80    238.65 o 
 -17  20   1      718.43      754.05    129.00 o 
 -16  20   1      933.50      978.55    126.64 o 
 -15  20   1     2849.97     2723.34    199.39 o 
 -14  20   1     1978.38     2089.74    163.73 o 
 -13  20   1      459.88      504.35     96.82 o 
 -12  20   1     2088.52     2126.98    207.87 o 
 -11  20   1      518.28      447.76    144.65 o 
 -10  20   1      463.91      775.09    137.44 o 
  -9  20   1     1346.85     1466.30    180.84 o 
  -8  20   1     2953.14     2898.60    246.37 o 
  -7  20   1      781.90      832.02    140.06 o 
  -6  20   1     1946.00     2248.81    213.60 o 
  -5  20   1     1509.12     1435.52    255.26 o 
  -4  20   1      361.13      261.91    213.79 o 
  -3  20   1     2047.83     2258.25    182.79 o 
  -2  20   1     3187.58     3636.65    296.28 o 
  -1  20   1     1580.90     1640.97    330.79 o 
 -18  21   1     5520.31     5755.83    405.89 o 
 -17  21   1      691.02      651.38    122.49 o 
 -16  21   1      393.72      293.89    102.77 o 
 -15  21   1     9792.00     9564.88    485.08 o 
 -14  21   1      526.70      400.20    100.73 o 
 -13  21   1       78.79       84.58    131.94 o 
 -12  21   1     4865.99     4893.50    357.61 o 
 -11  21   1      510.34      654.80    149.68 o 
 -10  21   1      484.03      572.46    138.37 o 
  -9  21   1     4651.78     4958.99    484.59 o 
  -8  21   1      327.71      512.32    135.55 o 
  -7  21   1      143.43      -18.60    120.71 o 
  -6  21   1     8628.46     9040.19    567.04 o 
  -5  21   1      463.24      332.11    171.74 o 
  -4  21   1      103.62      185.85    126.74 o 
  -3  21   1     6890.53     8052.94    736.19 o 
 -16  22   1      105.80       16.02    122.16 o 
 -15  22   1      567.39      303.90    208.28 o 
 -14  22   1     2452.70     2269.15    238.06 o 
 -13  22   1       35.44       -1.16    147.85 o 
 -12  22   1      220.85      129.85    137.09 o 
 -11  22   1     2621.79     2955.05    260.90 o 
 -10  22   1        9.93       33.95    122.25 o 
  -9  22   1      267.52       54.11    128.79 o 
  -8  22   1     1149.38     1254.37    184.10 o 
  -7  22   1      107.15      137.47    126.82 o 
  -6  22   1      138.70      136.14    132.20 o 
   0   0   2     8077.06     9391.71    529.98 o 
  -1   1   2      217.98      239.55     17.36 o 
   0   1   2     2382.24     2404.89     84.52 o 
   1   1   2    30188.58    32591.30   1100.51 o 
  -3   2   2     1262.25     1199.01     56.73 o 
  -2   2   2     6346.62     6577.70    250.60 o 
  -1   2   2    13153.92    13406.18    425.43 o 
   0   2   2     2281.66     2270.41     93.48 o 
   1   2   2     6016.97     6005.00    213.84 o 
   2   2   2    23612.70    25161.76    852.44 o 
  -5   3   2      812.90      855.73     52.77 o 
  -4   3   2     6625.35     6751.27    254.34 o 
  -3   3   2    12260.70    12508.06    453.43 o 
  -2   3   2      110.63      154.89     21.00 o 
  -1   3   2      149.23      188.39     19.84 o 
   0   3   2    13132.91    13827.54    466.42 o 
   1   3   2     1066.61     1156.30     51.21 o 
   2   3   2     6412.10     6363.57    265.32 o 
   3   3   2     7070.63     6939.17    283.66 o 
  -7   4   2     1911.61     1745.28     93.73 o 
  -6   4   2     6027.83     6153.64    260.94 o 
  -5   4   2     7812.73     7555.53    271.91 o 
  -4   4   2      262.51      289.22     26.74 o 
  -3   4   2     2954.53     2902.69    108.34 o 
  -2   4   2    14857.19    15142.97    581.80 o 
  -1   4   2      463.61      456.28     30.50 o 
   0   4   2     3934.09     3827.27    148.84 o 
   2   4   2     2559.88     2528.04    114.59 o 
   3   4   2     1568.37     1558.89     84.34 o 
   4   4   2    29895.99    29915.88   1592.02 o 
  -9   5   2      749.58      742.42     58.66 o 
  -8   5   2     5714.02     5369.53    217.96 o 
  -7   5   2    11074.21    11315.36    409.47 o 
  -6   5   2      109.34       99.08     27.58 o 
  -5   5   2     6890.32     6935.78    252.82 o 
  -4   5   2     8002.14     7646.24    296.54 o 
  -3   5   2     3267.70     3491.76    145.15 o 
  -2   5   2    10469.00    10405.04    371.14 o 
  -1   5   2     9426.90     9530.55    308.47 o 
   0   5   2     2223.16     2150.73     99.34 o 
   1   5   2     2211.29     2015.51    108.22 o 
   2   5   2    10002.58     9630.60    498.58 o 
   3   5   2     3324.62     3225.99    149.33 o 
   4   5   2     3052.93     3165.38    128.16 o 
   5   5   2     4567.05     4540.79    199.75 o 
 -11   6   2     1646.27     1625.53     95.59 o 
 -10   6   2       11.99       22.17     32.92 o 
  -9   6   2     5012.20     4882.01    215.31 o 
  -8   6   2       81.43       78.86     30.05 o 
  -7   6   2     2858.25     2887.95    131.67 o 
  -6   6   2     9832.06     9543.02    416.65 o 
  -5   6   2     1045.95     1044.84     60.66 o 
  -4   6   2     1049.60      996.49     58.31 o 
  -3   6   2     8390.31     8386.29    301.17 o 
  -2   6   2      289.31      320.17     27.28 o 
  -1   6   2     6488.51     6294.18    258.03 o 
   0   6   2    11122.78    10836.81    404.55 o 
   1   6   2      244.48      230.22     32.34 o 
   2   6   2      952.06      904.84     61.69 o 
   3   6   2     5848.22     5657.98    234.05 o 
   4   6   2      443.58      496.56     61.57 o 
   5   6   2     3994.93     4103.46    213.71 o 
   6   6   2    14883.54    14264.26    661.20 o 
 -13   7   2       96.03       52.58     51.64 o 
 -12   7   2     5888.66     5509.57    239.16 o 
 -11   7   2    14395.53    14028.22    531.93 o 
 -10   7   2      672.72      697.30     55.81 o 
  -9   7   2     2572.51     2494.27    125.83 o 
  -8   7   2     5138.72     4864.49    208.39 o 
  -7   7   2       34.48       57.28     30.21 o 
  -6   7   2     5179.15     5295.68    222.97 o 
  -5   7   2    14208.56    14482.87    581.23 o 
  -4   7   2      416.42      415.44     38.00 o 
  -3   7   2     1334.52     1453.46     64.96 o 
  -2   7   2    14245.89    14544.71    491.20 o 
  -1   7   2      655.84      699.13     57.14 o 
   0   7   2      911.48      870.46     73.58 o 
   1   7   2     5254.14     4773.07    244.41 o 
   2   7   2      504.66      526.84     73.31 o 
   3   7   2     1867.46     1832.54    114.15 o 
   4   7   2    13372.82    12713.68    641.87 o 
   5   7   2     1260.65     1162.89    112.96 o 
   6   7   2      714.48      698.60     79.60 o 
   7   7   2     3112.75     3255.33    188.33 o 
 -15   8   2      356.86      346.55     71.57 o 
 -14   8   2     3370.94     3227.76    194.32 o 
 -13   8   2    11759.94    11540.53    474.15 o 
 -12   8   2     1404.73     1358.41     85.81 o 
 -11   8   2     7310.34     7018.60    291.52 o 
 -10   8   2     4350.85     4337.97    190.27 o 
  -9   8   2     1140.89     1116.83     72.50 o 
  -8   8   2     1933.15     1901.80    122.66 o 
  -7   8   2    10632.70    10662.52    530.18 o 
  -6   8   2     2380.55     2465.53    109.06 o 
  -5   8   2     2628.31     2598.88    120.80 o 
  -4   8   2     7054.80     7033.63    329.03 o 
  -3   8   2     1007.83     1023.66     73.59 o 
  -2   8   2     5283.66     5361.54    268.93 o 
  -1   8   2    12064.93    12036.51    605.12 o 
   0   8   2      332.65      326.20     48.36 o 
   1   8   2     4160.13     4143.97    202.14 o 
   2   8   2     4889.64     4988.54    251.55 o 
   3   8   2     3508.25     3376.83    197.07 o 
   4   8   2     4506.79     4435.39    249.89 o 
   5   8   2    11974.86    11733.06    530.23 o 
   6   8   2     1365.76     1353.25    104.50 o 
   7   8   2     1983.28     2267.19    144.08 o 
   8   8   2     1691.77     1821.04    137.46 o 
 -17   9   2      462.38      370.42    103.94 o 
 -16   9   2      113.32       27.35     76.41 o 
 -15   9   2     3559.62     3601.57    201.55 o 
 -14   9   2     1887.36     1836.37    126.92 o 
 -13   9   2       23.62      -23.80     41.64 o 
 -12   9   2     1857.51     1799.01    107.01 o 
 -11   9   2       92.71      139.07     42.30 o 
 -10   9   2      138.75      122.50     40.62 o 
  -9   9   2    10766.32    10558.39    463.39 o 
  -8   9   2     1280.34     1229.48     90.08 o 
  -7   9   2      781.65      844.66     65.71 o 
  -6   9   2     4952.02     5009.36    218.46 o 
  -5   9   2     1489.83     1484.32     96.30 o 
  -4   9   2     4011.64     4085.04    207.60 o 
  -3   9   2     3630.08     3488.56    275.81 o 
  -2   9   2      410.92      445.55     54.77 o 
  -1   9   2     2674.67     2671.87    143.36 o 
   0   9   2     9377.57     9465.70    585.86 o 
   1   9   2      552.23      532.72     64.36 o 
   2   9   2     1469.67     1424.82    115.14 o 
   3   9   2     2678.95     2459.36    226.18 o 
   4   9   2      793.14      838.51     81.83 o 
   5   9   2     3984.77     3994.46    220.57 o 
   6   9   2     2825.47     2981.14    192.90 o 
   7   9   2      386.86      420.06     78.91 o 
   8   9   2     2610.37     2708.58    213.46 o 
   9   9   2     4831.39     4667.54    340.76 o 
 -19  10   2     2096.47     2010.84    190.22 o 
 -18  10   2     2932.27     2748.79    240.92 o 
 -17  10   2     3307.34     3063.55    264.00 o 
 -16  10   2      320.47      191.48     92.56 o 
 -15  10   2     3743.56     3859.21    211.51 o 
 -14  10   2     6891.68     6849.29    300.90 o 
 -13  10   2     1192.31     1066.59     83.87 o 
 -12  10   2     1744.65     1679.73    109.26 o 
 -11  10   2     3093.27     3070.08    171.85 o 
 -10  10   2      160.91      185.60     48.07 o 
  -9  10   2     1654.90     1738.15    109.21 o 
  -8  10   2    13158.71    13162.34    592.62 o 
  -7  10   2      180.72      173.96     45.66 o 
  -6  10   2     1130.14     1097.47     84.20 o 
  -5  10   2    16890.71    16965.98    761.08 o 
  -4  10   2      147.60      144.80     42.99 o 
  -3  10   2      266.49      251.64     65.26 o 
  -2  10   2    11744.33    11699.55    696.13 o 
  -1  10   2      394.93      388.70     72.07 o 
   0  10   2     1029.48     1051.21     88.09 o 
   1  10   2     4698.96     4856.38    258.49 o 
   2  10   2      674.06      611.46     70.67 o 
   3  10   2      698.82      714.78     76.27 o 
   4  10   2     5946.98     6239.82    285.23 o 
   5  10   2      713.80      687.21     86.09 o 
   6  10   2       28.45       14.31     60.04 o 
   7  10   2     3598.26     3287.13    257.15 o 
   8  10   2     1441.26     1359.61    159.23 o 
   9  10   2      294.00      408.29    118.28 o 
  10  10   2     6400.91     6253.20    437.55 o 
 -21  11   2      316.04      536.59    138.62 o 
 -20  11   2     2371.68     2529.82    261.28 o 
 -19  11   2     1751.50     1798.85    191.13 o 
 -18  11   2      468.20      478.67    116.16 o 
 -17  11   2     3986.90     4015.30    303.69 o 
 -16  11   2     1361.20     1566.26    218.89 o 
 -15  11   2      136.63       70.18     65.46 o 
 -14  11   2     2916.56     2977.45    149.43 o 
 -13  11   2     2930.94     2656.01    156.55 o 
 -12  11   2     2862.23     2786.28    169.98 o 
 -11  11   2     9694.92     8736.78    467.89 o 
 -10  11   2     7296.77     7046.00    366.75 o 
  -9  11   2     2520.90     2465.65    151.38 o 
  -8  11   2     7729.18     7419.86    352.07 o 
  -7  11   2     9998.22    10280.89    452.06 o 
  -6  11   2     3789.56     3582.21    197.68 o 
  -5  11   2     5957.85     5891.05    285.32 o 
  -4  11   2     9238.62     9306.31    593.97 o 
  -3  11   2     4566.05     4358.84    282.64 o 
  -2  11   2     4374.79     4309.44    384.58 o 
  -1  11   2     6716.74     6266.01    403.64 o 
   0  11   2     3420.08     3498.17    182.73 o 
   1  11   2     9847.07     9434.98    462.24 o 
   2  11   2     2151.30     2145.32    150.91 o 
   3  11   2     1199.44     1203.37    100.11 o 
   4  11   2     1829.07     1959.34    128.22 o 
   5  11   2     1368.74     1423.98    121.49 o 
   6  11   2     1625.76     1625.97    420.92 o 
   7  11   2     2549.72     2498.22    220.91 o 
   8  11   2     1846.98     1823.87    181.53 o 
   9  11   2     1866.57     1617.37    186.99 o 
  10  11   2     1748.35     1613.93    187.28 o 
 -21  12   2     1062.63     1194.72    171.25 o 
 -20  12   2      635.98      937.28    155.37 o 
 -19  12   2      152.21      124.90    136.24 o 
 -18  12   2     2000.14     2007.96    286.02 o 
 -17  12   2      279.72      256.44    107.41 o 
 -16  12   2       88.83       84.83    121.45 o 
 -15  12   2     2170.07     2358.80    186.44 o 
 -14  12   2      898.73      942.08     94.28 o 
 -13  12   2     1211.90     1095.76     97.26 o 
 -12  12   2     6033.93     5833.25    299.37 o 
 -11  12   2      594.04      597.00     72.71 o 
 -10  12   2      605.07      598.26     73.26 o 
  -9  12   2     3187.33     3214.34    190.03 o 
  -8  12   2      185.78      205.96     53.41 o 
  -7  12   2     1218.05     1271.71     92.14 o 
  -6  12   2    16563.71    16616.21    747.56 o 
  -5  12   2      311.51      279.59     72.55 o 
  -4  12   2      200.34      206.89     76.46 o 
  -3  12   2     3547.32     3630.72    234.46 o 
  -2  12   2       15.69       35.59     60.48 o 
  -1  12   2     7000.77     7010.68    415.48 o 
   0  12   2     5832.76     5400.57    352.96 o 
   1  12   2      894.61      922.07     86.76 o 
   2  12   2     1367.92     1490.05    124.74 o 
   3  12   2     1974.18     1970.87    141.85 o 
   4  12   2       94.80      105.38     64.62 o 
   5  12   2     2993.41     3019.57    186.32 o 
   6  12   2     2999.60     3123.10    238.18 o 
   7  12   2      400.40      366.33    112.37 o 
   8  12   2     1362.41     1063.69    160.80 o 
   9  12   2     1294.15     1274.85    138.70 o 
 -21  13   2     1655.38     1490.16    266.05 o 
 -20  13   2     1885.65     1727.83    264.00 o 
 -19  13   2      287.13      297.96    168.76 o 
 -18  13   2     1576.84     1878.94    280.44 o 
 -17  13   2     3575.16     3768.38    404.48 o 
 -16  13   2      239.92      344.04     93.75 o 
 -15  13   2     1742.53     1923.06    173.74 o 
 -14  13   2     7807.91     7306.16    384.91 o 
 -13  13   2     1537.05     1345.85    111.35 o 
 -12  13   2      540.46      484.98     73.61 o 
 -11  13   2     6586.84     6459.58    315.74 o 
 -10  13   2      345.52      379.50     62.38 o 
  -9  13   2     5936.52     5777.12    289.99 o 
  -8  13   2     5322.32     5176.23    356.43 o 
  -7  13   2       47.33       22.58     49.10 o 
  -6  13   2      703.27      766.98     76.42 o 
  -4  13   2     1028.31      992.81    114.75 o 
  -3  13   2     1208.56     1179.21    140.60 o 
  -2  13   2     6413.24     6045.95    613.04 o 
  -1  13   2       57.65       -5.85     68.91 o 
   0  13   2      410.53      335.66     87.26 o 
   1  13   2     7283.53     7627.31    440.75 o 
   2  13   2       19.38       86.60     64.93 o 
   3  13   2      147.98      121.24     65.45 o 
   4  13   2     3633.55     3555.28    223.90 o 
   5  13   2      274.83      344.86    102.12 o 
   6  13   2       14.93       54.36    100.69 o 
   7  13   2     1568.85     1588.61    187.52 o 
   8  13   2      142.70      265.84    138.16 o 
 -21  14   2      489.41      526.44    204.24 o 
 -20  14   2     2837.68     3021.98    379.77 o 
 -19  14   2     2531.39     3164.19    372.25 o 
 -18  14   2     1598.59     1362.41    242.57 o 
 -17  14   2     2585.47     3192.43    252.93 o 
 -16  14   2     4618.84     4531.32    331.92 o 
 -15  14   2     2756.28     2792.22    219.36 o 
 -14  14   2     3844.06     3377.96    249.93 o 
 -13  14   2     1641.93     1676.96    141.65 o 
 -12  14   2     1512.36     1549.08    120.73 o 
 -11  14   2     2782.78     2759.95    169.86 o 
 -10  14   2     5148.06     5218.31    277.55 o 
  -9  14   2     2465.83     2422.09    142.85 o 
  -8  14   2     4706.78     4777.38    305.12 o 
  -7  14   2     1873.07     1766.05    126.01 o 
  -6  14   2     1158.74     1081.43    133.04 o 
  -5  14   2     4403.07     4350.11    338.12 o 
  -4  14   2     4769.87     4806.15    319.09 o 
  -3  14   2     3152.26     3223.56    241.45 o 
  -2  14   2     2932.65     2697.54    225.91 o 
  -1  14   2     1516.99     1376.17    260.89 o 
   0  14   2     1836.38     1817.18    200.34 o 
   1  14   2     2458.01     2562.51    218.73 o 
   2  14   2     4686.98     4809.36    322.70 o 
   3  14   2     1790.61     1852.31    181.23 o 
   4  14   2     3307.46     3635.68    406.73 o 
   5  14   2     3202.25     3709.43    621.77 o 
   6  14   2     1592.09     1446.36    177.38 o 
   7  14   2     2222.14     2259.15    420.46 o 
 -21  15   2     1631.86     2007.43    314.54 o 
 -20  15   2      462.99      556.74    196.40 o 
 -19  15   2      140.40       42.92    162.43 o 
 -18  15   2     2136.08     1707.43    290.11 o 
 -17  15   2      280.00      350.49    137.19 o 
 -16  15   2      177.42      166.73    105.19 o 
 -15  15   2     3909.11     3847.76    279.96 o 
 -14  15   2      109.74       50.98     89.87 o 
 -13  15   2       95.81       97.36     65.96 o 
 -12  15   2     2850.90     2846.04    185.23 o 
 -11  15   2      348.38      337.67     72.64 o 
 -10  15   2      160.26      196.29     62.09 o 
  -9  15   2     2073.59     2305.41    142.17 o 
  -8  15   2      530.37      600.22     75.35 o 
  -7  15   2      333.82      366.64     69.91 o 
  -6  15   2     1712.35     1656.03    166.34 o 
  -5  15   2       10.12       -5.38     77.10 o 
  -4  15   2      405.25      446.90     95.72 o 
  -3  15   2     3214.61     3081.94    232.92 o 
  -2  15   2      271.25      318.39     92.09 o 
  -1  15   2     1261.99     1438.71    152.25 o 
   0  15   2     3216.09     3398.87    264.91 o 
   1  15   2      708.10      695.71    123.35 o 
   2  15   2     1704.58     1822.47    178.15 o 
   3  15   2     2549.87     2609.75    349.98 o 
   4  15   2      743.85      835.11    218.48 o 
   5  15   2     1920.91     2049.79    331.63 o 
 -20  16   2     2141.66     2206.85    335.84 o 
 -19  16   2      317.97      473.26    203.07 o 
 -18  16   2     1825.66     1872.53    196.70 o 
 -17  16   2     4777.54     4718.12    347.12 o 
 -16  16   2      298.00      288.39    115.81 o 
 -15  16   2     1578.16     1426.01    167.98 o 
 -14  16   2     5378.90     5496.37    361.49 o 
 -13  16   2      131.69       39.23    187.99 o 
 -12  16   2      804.78      797.97     94.47 o 
 -11  16   2     3017.95     3152.36    207.96 o 
 -10  16   2      485.21      571.94     82.70 o 
  -9  16   2       60.23       37.01     64.90 o 
  -8  16   2     7056.08     7198.31    365.34 o 
  -7  16   2     1056.90     1058.65    130.30 o 
  -6  16   2       33.38        9.13     85.19 o 
  -5  16   2     4876.25     4696.02    368.50 o 
  -4  16   2       16.99       46.08     85.04 o 
  -3  16   2      561.77      577.37    114.07 o 
  -2  16   2     3616.98     3963.51    516.06 o 
  -1  16   2        6.84       59.05    130.02 o 
   0  16   2       34.08       61.10     92.52 o 
   1  16   2     5366.39     5912.87    369.54 o 
   2  16   2      279.90      180.84    173.22 o 
   3  16   2       26.43       64.75    183.62 o 
   4  16   2     1716.60     2064.53    323.99 o 
 -20  17   2     3442.90     3459.64    427.39 o 
 -19  17   2     2319.69     2536.05    342.75 o 
 -18  17   2     1039.22     1086.15    173.03 o 
 -17  17   2     4800.08     4919.15    375.74 o 
 -16  17   2     2089.48     2370.46    290.44 o 
 -15  17   2     1671.56     1441.56    187.78 o 
 -14  17   2     3053.33     2723.04    264.08 o 
 -13  17   2     2790.27     3131.48    332.20 o 
 -12  17   2     2290.96     2367.64    166.30 o 
 -11  17   2     4869.60     4722.14    264.11 o 
 -10  17   2     2550.47     2512.98    169.87 o 
  -9  17   2     3747.70     3805.58    228.22 o 
  -8  17   2     4738.08     5285.94    272.61 o 
  -7  17   2     2794.19     2779.68    227.19 o 
  -6  17   2     3342.87     3858.77    268.71 o 
  -5  17   2     3373.44     3193.24    257.90 o 
  -4  17   2     3849.85     3945.43    281.78 o 
  -3  17   2     2144.14     2338.82    193.74 o 
  -2  17   2     3498.85     3873.04    267.06 o 
  -1  17   2     2120.32     2244.96    204.13 o 
   0  17   2     3312.89     3298.10    262.07 o 
   1  17   2     2574.02     2915.83    230.90 o 
   2  17   2     1815.98     1864.65    317.41 o 
 -19  18   2       93.34      -31.57    124.68 o 
 -18  18   2     1558.87     1604.64    204.10 o 
 -17  18   2      103.16       76.06    118.55 o 
 -16  18   2      141.67       43.33    131.45 o 
 -15  18   2     1355.73     1313.20    177.58 o 
 -14  18   2      346.65      205.13    121.98 o 
 -13  18   2      271.47      185.54    115.60 o 
 -12  18   2     2861.38     3146.09    282.56 o 
 -11  18   2       16.40        7.53     70.93 o 
 -10  18   2      680.71      802.69     98.63 o 
  -9  18   2     1190.69     1180.00    118.12 o 
  -8  18   2       17.01       31.66     86.01 o 
  -7  18   2     1655.25     1789.90    223.60 o 
  -6  18   2     4245.11     4471.37    320.33 o 
  -5  18   2     1292.54     1473.08    170.11 o 
  -4  18   2      674.37      696.32    135.79 o 
  -3  18   2     1503.18     1462.42    209.95 o 
  -2  18   2      182.47      116.17    106.96 o 
  -1  18   2      941.86     1094.18    178.25 o 
   0  18   2     2951.36     3129.83    257.42 o 
   1  18   2       92.91     -168.49    168.49 o 
 -18  19   2     1547.23     1549.45    266.22 o 
 -17  19   2     1604.96     1817.89    243.33 o 
 -16  19   2      241.18      102.43    129.48 o 
 -15  19   2      688.90      736.12    150.21 o 
 -14  19   2     2946.52     2963.46    250.67 o 
 -13  19   2      426.94      545.30    138.71 o 
 -12  19   2      802.78      849.16    155.44 o 
 -11  19   2     5022.43     5573.59    295.86 o 
 -10  19   2      113.69      185.35     81.99 o 
  -9  19   2      706.74      729.76    106.19 o 
  -8  19   2     4707.00     4802.52    273.65 o 
  -7  19   2       46.02      -74.41    146.57 o 
  -6  19   2      623.62      491.84    127.60 o 
  -5  19   2     1992.03     2218.39    225.02 o 
  -4  19   2      458.71      424.23    171.90 o 
  -3  19   2      119.94      -36.96    108.19 o 
  -2  19   2     1535.05     1526.64    189.97 o 
  -1  19   2       12.61       20.03    113.35 o 
 -17  20   2     2512.22     2950.38    380.13 o 
 -16  20   2     1332.05     1199.79    193.34 o 
 -15  20   2     3658.69     3458.09    301.40 o 
 -14  20   2     3855.11     3727.76    309.01 o 
 -13  20   2     1378.11     1351.34    190.83 o 
 -12  20   2     1657.40     1513.94    191.33 o 
 -11  20   2     2102.10     2169.75    253.17 o 
 -10  20   2     1944.52     1879.38    156.85 o 
  -9  20   2     2540.42     2597.15    187.59 o 
  -8  20   2     2975.95     2699.76    198.00 o 
  -7  20   2      900.69     1219.41    172.81 o 
  -6  20   2     2474.83     2499.06    240.66 o 
  -5  20   2     2990.49     3355.85    278.87 o 
  -4  20   2     1786.66     1925.83    357.96 o 
  -3  20   2     1957.73     1545.69    253.36 o 
 -14  21   2      158.18      166.04    190.14 o 
 -13  21   2       19.94      101.56    139.14 o 
 -12  21   2     1870.48     2184.02    213.35 o 
 -11  21   2      156.68       93.15    132.70 o 
 -10  21   2      370.92      392.52    102.38 o 
  -9  21   2     1855.35     1792.11    154.58 o 
  -8  21   2      192.29      200.88    125.64 o 
  -7  21   2      109.88       17.54    147.58 o 
  -6  21   2     1430.59      977.96    246.73 o 
   0   0   3       88.67      -26.05     66.31 o 
  -1   1   3      135.17      103.81     44.79 o 
   0   1   3     6312.70     6146.65    312.52 o 
   1   1   3     6230.42     6284.32    266.77 o 
  -3   2   3      477.98      542.26     48.73 o 
  -2   2   3     3486.99     3412.96    165.98 o 
  -1   2   3     6892.96     6932.58    288.21 o 
   0   2   3      269.60      257.92     38.34 o 
   1   2   3     2104.01     2001.46    112.31 o 
   2   2   3    12653.34    12802.68    511.69 o 
  -5   3   3      530.31      543.74     51.47 o 
  -4   3   3     4405.33     4344.48    188.89 o 
  -3   3   3      330.24      398.25     36.87 o 
  -2   3   3      375.73      365.87     43.11 o 
  -1   3   3     4868.53     4880.26    196.33 o 
   0   3   3      556.96      651.14     54.42 o 
   1   3   3      158.69       96.99     36.28 o 
   2   3   3     4893.21     4888.51    225.07 o 
   3   3   3      141.80      170.55     39.38 o 
  -7   4   3      110.36       91.15     38.25 o 
  -6   4   3     5590.42     5457.41    220.78 o 
  -5   4   3    19755.87    20482.35    706.95 o 
  -4   4   3      402.84      397.18     38.41 o 
  -3   4   3      720.16      706.51     50.66 o 
  -2   4   3    19350.60    20295.83    789.51 o 
  -1   4   3       90.35       61.33     35.36 o 
   0   4   3     4737.94     4908.50    207.64 o 
   1   4   3    21879.75    22589.03    872.57 o 
   2   4   3      820.43      890.71     66.41 o 
   3   4   3      852.32      863.91     69.82 o 
   4   4   3     6699.32     6604.25    284.26 o 
  -9   5   3      234.89      250.84     61.00 o 
  -8   5   3     5918.19     5800.45    249.42 o 
  -7   5   3     5158.40     5115.67    202.44 o 
  -6   5   3      638.40      690.15     50.20 o 
  -5   5   3     5361.01     5362.01    210.61 o 
  -4   5   3     5369.34     5249.51    206.94 o 
  -3   5   3     1207.72     1128.10     79.17 o 
  -2   5   3     5911.49     6112.79    238.67 o 
  -1   5   3     6690.77     6686.86    278.75 o 
   0   5   3      834.95      811.20     62.82 o 
   1   5   3     3838.78     3831.96    171.27 o 
   2   5   3     4959.08     4810.53    244.60 o 
   3   5   3       53.56       -9.46     41.09 o 
   4   5   3     2534.90     2624.67    160.34 o 
   5   5   3     4717.14     4608.66    295.80 o 
 -11   6   3     1824.24     1673.20    146.81 o 
 -10   6   3     3055.34     2905.77    159.53 o 
  -9   6   3      774.30      722.48     55.97 o 
  -8   6   3     1505.73     1462.95     84.62 o 
  -7   6   3     1752.83     1880.06     93.76 o 
  -6   6   3      416.99      401.35     51.52 o 
  -5   6   3      659.74      675.05     54.34 o 
  -4   6   3      734.92      685.54     54.22 o 
  -3   6   3       83.14       97.37     36.77 o 
  -2   6   3      684.45      691.87     59.53 o 
  -1   6   3     5532.72     5487.07    284.90 o 
   0   6   3      251.16      277.89     49.67 o 
   1   6   3       15.31       29.55     47.04 o 
   2   6   3     9793.70     9866.54    438.17 o 
   3   6   3      302.09      327.27     59.14 o 
   4   6   3      624.54      673.84     97.75 o 
   5   6   3     7382.75     7411.75    471.29 o 
   6   6   3      127.87       86.36     71.32 o 
 -13   7   3      208.26      211.23    134.08 o 
 -12   7   3     1047.28      819.60    126.60 o 
 -11   7   3     8462.82     7920.43    386.21 o 
 -10   7   3      493.34      525.27     51.15 o 
  -9   7   3     1917.80     1921.56     93.11 o 
  -8   7   3     8805.58     9057.42    328.24 o 
  -7   7   3      693.19      765.48     54.34 o 
  -6   7   3     3244.47     3231.12    158.35 o 
  -5   7   3    11733.47    11579.75    518.03 o 
  -4   7   3       70.36       37.47     41.39 o 
  -3   7   3     1954.67     2103.72    121.35 o 
  -2   7   3    10808.18    10525.74    532.02 o 
  -1   7   3      151.56      207.62     53.96 o 
   0   7   3      453.96      528.17     68.86 o 
   1   7   3     7089.93     7301.47    365.20 o 
   2   7   3      162.57      116.11     52.76 o 
   3   7   3      127.39      103.71     73.65 o 
   4   7   3     7186.28     6434.65    447.55 o 
   5   7   3      696.94      796.99    111.55 o 
   6   7   3      838.97      770.67    214.46 o 
   7   7   3     6360.72     6361.14    414.41 o 
 -15   8   3      166.80       86.81     93.01 o 
 -14   8   3     4454.48     4105.53    299.65 o 
 -13   8   3     2020.51     2057.95    149.23 o 
 -12   8   3      838.45      890.63     86.07 o 
 -11   8   3     2579.78     2524.56    139.90 o 
 -10   8   3    10587.55    10431.74    375.35 o 
  -9   8   3      407.30      486.77     47.73 o 
  -7   8   3     6217.20     6303.97    296.75 o 
  -6   8   3      721.92      664.35     82.95 o 
  -5   8   3     2728.75     2778.35    170.88 o 
  -4   8   3    13526.01    13411.15    619.62 o 
  -3   8   3      198.97      184.43     49.33 o 
  -2   8   3    10502.38    10745.35    501.95 o 
  -1   8   3     5037.13     5040.94    279.23 o 
   0   8   3      852.33      867.09     80.46 o 
   1   8   3     1395.97     1385.97    112.83 o 
   2   8   3     9516.05     9258.40    567.03 o 
   3   8   3      546.27      667.33    105.68 o 
   4   8   3     4606.61     4412.57    287.84 o 
   5   8   3     2925.86     3076.95    216.66 o 
   6   8   3      917.87      889.39    120.27 o 
   7   8   3     1232.11     1244.02    144.39 o 
   8   8   3     2600.97     2616.71    226.44 o 
 -17   9   3      941.72     1032.26    147.43 o 
 -16   9   3       67.59      -59.05     91.57 o 
 -15   9   3      353.92      366.67    102.65 o 
 -14   9   3      796.56      757.09     92.31 o 
 -13   9   3       42.55       53.45     59.79 o 
 -12   9   3       36.47       27.68     49.41 o 
 -11   9   3      820.12      816.17     76.35 o 
 -10   9   3     3440.52     3291.86    164.21 o 
  -9   9   3      565.01      575.62     71.47 o 
  -8   9   3      130.93      149.78     54.47 o 
  -7   9   3     1348.95     1370.26    109.78 o 
  -6   9   3     1423.41     1486.73    125.76 o 
  -5   9   3      531.54      467.02     63.79 o 
  -4   9   3     4904.71     4844.32    254.25 o 
  -3   9   3     1274.69     1339.76     97.06 o 
  -2   9   3       97.54      137.74     52.61 o 
  -1   9   3      387.78      417.35     61.19 o 
   0   9   3      590.53      678.73     75.08 o 
   1   9   3      219.99      110.22     54.09 o 
   2   9   3     4293.72     4221.56    263.72 o 
   3   9   3      368.57      443.38    107.10 o 
   4   9   3      899.59      903.68    123.13 o 
   5   9   3     4045.09     3730.53    281.18 o 
   6   9   3      503.33      413.85    108.05 o 
   7   9   3       61.50      238.30    131.87 o 
   8   9   3     6149.17     6465.45    424.58 o 
   9   9   3      118.36       47.89    161.22 o 
 -19  10   3     1563.30     1282.45    248.13 o 
 -18  10   3     1179.11     1272.29    240.82 o 
 -17  10   3     6120.02     6278.38    413.82 o 
 -16  10   3      336.68      281.69    102.98 o 
 -15  10   3      791.04      731.31    105.80 o 
 -14  10   3     5000.15     4612.43    468.59 o 
 -13  10   3      521.83      523.09    104.29 o 
 -12  10   3     2082.29     1884.78    118.35 o 
 -11  10   3    10594.61    10247.09    522.47 o 
 -10  10   3      949.27      877.73     89.46 o 
  -9  10   3     1889.33     2095.09    260.31 o 
  -8  10   3    10991.00    11176.60    528.68 o 
  -7  10   3      383.20      330.10     67.06 o 
  -6  10   3      813.47      770.86     82.99 o 
  -5  10   3     3234.77     3030.02    182.02 o 
  -4  10   3      607.19      526.61     70.02 o 
  -3  10   3     4011.56     3917.30    212.53 o 
  -2  10   3    11997.46    11959.66    551.18 o 
  -1  10   3      560.12      455.29     66.73 o 
   0  10   3      512.86      589.54     72.28 o 
   1  10   3    12136.65    11983.69    645.04 o 
   2  10   3      630.70      637.19    101.09 o 
   3  10   3     1136.26     1317.68    138.26 o 
   4  10   3     5216.06     5012.83    346.98 o 
   5  10   3      231.78      150.82    139.15 o 
   6  10   3      114.66       74.51    131.12 o 
   7  10   3     4351.16     4280.93    323.92 o 
   8  10   3       67.31      -33.97    150.70 o 
   9  10   3      324.03      243.28    172.20 o 
 -19  11   3     3937.93     3257.52    378.72 o 
 -18  11   3       90.75      121.70    150.86 o 
 -17  11   3     3800.26     3619.01    292.70 o 
 -16  11   3     3262.15     2989.76    199.61 o 
 -15  11   3      307.26      264.77     77.16 o 
 -14  11   3     4840.65     4575.44    323.51 o 
 -13  11   3     3290.24     3143.52    197.01 o 
 -12  11   3       31.55       80.34     65.30 o 
 -11  11   3     6993.70     7073.79    357.36 o 
 -10  11   3     2203.93     2294.80    189.79 o 
  -9  11   3      428.30      374.81     69.05 o 
  -8  11   3     7384.76     7381.61    358.07 o 
  -7  11   3     2577.45     2573.94    165.90 o 
  -6  11   3     1200.59     1176.76    100.36 o 
  -5  11   3     6352.36     6459.68    315.84 o 
  -4  11   3     3404.69     3391.19    190.64 o 
  -3  11   3     1333.15     1297.87     98.71 o 
  -2  11   3     2475.00     2276.75    145.39 o 
  -1  11   3     2730.92     2799.95    163.85 o 
   0  11   3     1917.62     1848.60    161.48 o 
   1  11   3     1983.36     2012.98    174.99 o 
   2  11   3     3558.41     3457.29    254.44 o 
   3  11   3      895.06      940.83    126.89 o 
   4  11   3     2478.70     2546.91    290.73 o 
   5  11   3     3178.60     3417.58    254.40 o 
   6  11   3      583.60      567.23    123.17 o 
   7  11   3      492.85      494.72    125.11 o 
   8  11   3     1940.12     2149.10    327.54 o 
 -19  12   3     1235.72     1108.23    245.43 o 
 -18  12   3      312.41      188.82    117.12 o 
 -17  12   3      719.24      549.51    176.08 o 
 -16  12   3      118.73      211.54    108.06 o 
 -15  12   3       20.09       33.35     87.40 o 
 -14  12   3      312.92      138.10     75.24 o 
 -13  12   3      199.15      143.92     72.04 o 
 -12  12   3      670.29      586.49     86.94 o 
 -11  12   3     1059.29     1084.46    100.73 o 
 -10  12   3     1157.57     1193.05    100.91 o 
  -9  12   3      399.97      383.62     71.31 o 
  -8  12   3      325.59      389.94     66.15 o 
  -7  12   3     5031.35     5068.49    332.44 o 
  -6  12   3       47.42       98.34     59.39 o 
  -5  12   3      653.20      615.62     77.78 o 
  -4  12   3     2755.59     2632.81    171.28 o 
  -3  12   3      229.13      197.00     74.41 o 
  -2  12   3      586.92      547.07     76.97 o 
  -1  12   3     6765.66     6561.81    333.15 o 
   0  12   3      183.51      192.14     83.10 o 
   1  12   3       77.94      103.22     84.58 o 
   2  12   3     2962.89     3113.99    234.09 o 
   3  12   3       46.01      117.56     88.53 o 
   4  12   3      264.67      121.39    152.26 o 
   5  12   3     3107.26     3472.72    259.53 o 
   6  12   3       21.82      -78.94     97.58 o 
   7  12   3       77.91      277.00    175.02 o 
 -19  13   3      911.15      880.09    229.16 o 
 -18  13   3      909.91      634.83    196.79 o 
 -17  13   3     3741.05     3587.91    398.99 o 
 -16  13   3      447.24      518.41    111.50 o 
 -15  13   3     1034.67     1062.09    211.11 o 
 -14  13   3     3597.53     3774.85    230.14 o 
 -13  13   3      575.97      658.43     95.20 o 
 -12  13   3      464.11      454.71     83.01 o 
 -11  13   3     6994.19     6797.05    440.16 o 
 -10  13   3      516.43      514.73     79.94 o 
  -9  13   3      997.84     1002.24     94.96 o 
  -8  13   3     6951.09     7576.26    601.06 o 
  -7  13   3      766.56      884.57     91.30 o 
  -6  13   3      154.64      182.67     64.91 o 
  -5  13   3     7115.95     6908.88    348.56 o 
  -4  13   3      624.96      724.11     91.25 o 
  -3  13   3      254.44      275.92     68.21 o 
  -2  13   3     5747.47     5927.32    310.18 o 
  -1  13   3     1120.85     1165.35    131.80 o 
   0  13   3      592.72      543.87    111.32 o 
   1  13   3     4272.44     3886.49    298.31 o 
   2  13   3      153.49      153.09    108.52 o 
   3  13   3       89.55      129.52     98.12 o 
   4  13   3     3779.71     3930.21    301.75 o 
   5  13   3      629.54      675.62    136.46 o 
   6  13   3      564.49      669.54    223.22 o 
 -19  14   3     1043.46     1243.21    251.79 o 
 -18  14   3      268.01      525.39    188.85 o 
 -17  14   3     4046.33     3782.41    434.03 o 
 -16  14   3     3423.81     3442.55    386.47 o 
 -15  14   3      187.33      136.59     80.52 o 
 -14  14   3     9065.51     9050.00    521.97 o 
 -13  14   3     3522.69     3483.25    218.54 o 
 -12  14   3      434.52      535.83     84.41 o 
 -11  14   3     1954.08     2335.41    178.38 o 
 -10  14   3     3513.71     3681.87    225.19 o 
  -9  14   3      776.07      816.10     95.68 o 
  -8  14   3     2283.60     2381.76    167.06 o 
  -7  14   3     5009.95     5040.22    265.64 o 
  -6  14   3      894.17      954.91     96.08 o 
  -5  14   3     1715.45     1804.27    128.68 o 
  -4  14   3     3953.29     4190.85    225.30 o 
  -3  14   3      541.88      558.74     80.50 o 
  -2  14   3     4016.94     4261.79    226.62 o 
  -1  14   3     3850.21     3861.65    282.00 o 
   0  14   3     1645.76     1455.98    240.16 o 
   1  14   3     1431.17     1465.70    168.67 o 
   2  14   3     4089.82     4210.49    305.96 o 
   3  14   3     1928.51     2046.63    199.28 o 
   4  14   3     2100.98     2332.57    215.29 o 
 -18  15   3       45.45      249.39    175.56 o 
 -17  15   3      450.30      575.81    195.59 o 
 -16  15   3      327.67      307.11    167.50 o 
 -15  15   3       46.93      -48.36    102.36 o 
 -14  15   3      200.82      -16.60     80.25 o 
 -13  15   3      356.31      384.29     92.61 o 
 -12  15   3       66.40      106.34     76.30 o 
 -11  15   3      479.38      494.64     88.73 o 
 -10  15   3      325.51      354.31     80.54 o 
  -9  15   3      147.42      126.46     67.01 o 
  -8  15   3       39.80       -2.44     78.44 o 
  -7  15   3     1470.29     1612.19    130.54 o 
  -6  15   3      335.75      266.39     75.01 o 
  -5  15   3       36.76      -12.67     65.63 o 
  -4  15   3     2235.42     2166.89    164.80 o 
  -3  15   3       25.42       52.70     71.64 o 
  -2  15   3       72.51      -63.41     83.92 o 
  -1  15   3     2969.89     3142.40    248.37 o 
   0  15   3      172.64      205.10    102.45 o 
   1  15   3      158.95      161.40    101.20 o 
   2  15   3     2486.59     2764.31    243.62 o 
   3  15   3       10.78     -100.42    100.42 o 
 -18  16   3      131.11      -48.34    168.22 o 
 -17  16   3     3220.39     3263.35    385.76 o 
 -16  16   3      526.41      608.12    159.52 o 
 -15  16   3      493.54      437.96    132.10 o 
 -14  16   3     4097.63     3936.40    244.69 o 
 -13  16   3     1015.73      937.53    113.35 o 
 -12  16   3      596.69      446.25     94.17 o 
 -11  16   3     3925.97     4171.51    239.21 o 
 -10  16   3      536.25      616.92     92.26 o 
  -9  16   3     1191.10     1259.59    174.13 o 
  -8  16   3     7277.34     7604.99    380.59 o 
  -7  16   3      929.77      778.36     99.69 o 
  -6  16   3      301.40      252.15     77.46 o 
  -5  16   3     4047.45     4005.14    238.37 o 
  -4  16   3      248.48      145.05     78.01 o 
  -3  16   3       99.85       94.04     77.48 o 
  -2  16   3     3041.70     3311.69    254.21 o 
  -1  16   3      533.27      603.05    127.09 o 
   0  16   3      145.74      214.45    104.89 o 
   1  16   3     3012.95     3019.42    287.24 o 
   2  16   3      517.14      538.26    179.16 o 
 -17  17   3     3262.63     3131.85    285.48 o 
 -16  17   3     1178.30     1463.54    245.52 o 
 -15  17   3     1297.76     1165.98    174.52 o 
 -14  17   3     3363.17     3694.24    231.70 o 
 -13  17   3     3276.42     3362.29    255.40 o 
 -12  17   3      441.55      539.10    101.60 o 
 -11  17   3     5936.56     6185.78    334.01 o 
 -10  17   3     2309.24     2586.37    273.53 o 
  -9  17   3     1232.16     1353.39    126.19 o 
  -8  17   3     4515.65     4705.29    262.39 o 
  -7  17   3     2362.34     2599.64    194.45 o 
  -6  17   3     1085.82     1268.48    160.56 o 
  -5  17   3     4100.75     4181.85    246.94 o 
  -4  17   3     1757.90     1818.66    193.38 o 
  -3  17   3      667.87      557.13    185.13 o 
  -2  17   3     2296.72     2521.86    229.16 o 
  -1  17   3     1631.22     1814.68    183.22 o 
   0  17   3     1209.73     1270.40    221.37 o 
 -16  18   3     1310.35     1276.55    200.41 o 
 -15  18   3       27.15      -66.19    118.07 o 
 -14  18   3      455.80      376.69    134.52 o 
 -13  18   3     1656.38     1809.29    153.78 o 
 -12  18   3      221.32      172.46     92.43 o 
 -11  18   3      274.21      244.68     89.82 o 
 -10  18   3     1306.82     1338.11    134.90 o 
  -9  18   3      184.44      157.55     87.86 o 
  -8  18   3      166.38      286.23    115.41 o 
  -7  18   3     1748.56     1765.18    150.62 o 
  -6  18   3      167.85      202.10     87.90 o 
  -5  18   3      540.59      421.24     99.77 o 
  -4  18   3     2756.73     2923.30    191.07 o 
  -3  18   3      127.94       94.90    118.05 o 
  -2  18   3      185.94      199.03    164.39 o 
 -14  19   3     4391.61     4852.95    377.23 o 
 -13  19   3     1700.19     1803.39    161.24 o 
 -12  19   3       42.38        7.09     90.28 o 
 -11  19   3     1870.13     1986.35    166.86 o 
 -10  19   3      562.74      587.82    127.33 o 
  -9  19   3      298.66      400.80    137.82 o 
  -8  19   3     2402.38     2763.14    196.93 o 
  -7  19   3     1546.58     1713.64    154.91 o 
  -6  19   3      180.83      194.56    114.58 o 
   0   0   4     6689.53     6957.32    572.32 o 
  -1   1   4      307.76      388.38     76.67 o 
   0   1   4     1063.21      988.28     99.28 o 
   1   1   4     6707.42     6388.84    339.34 o 
  -3   2   4      336.05      349.41     98.33 o 
  -2   2   4     1544.78     1567.24    130.23 o 
  -1   2   4     1869.71     1973.64    145.06 o 
   0   2   4      413.35      503.31     79.83 o 
   1   2   4     3631.14     3401.74    211.77 o 
   2   2   4     2008.87     1973.94    143.04 o 
  -5   3   4      131.64       67.55     62.28 o 
  -4   3   4     1284.62     1316.83    110.73 o 
  -3   3   4     5833.35     5689.10    315.02 o 
  -2   3   4      294.60      287.61     74.42 o 
  -1   3   4     5968.85     5875.67    310.88 o 
   0   3   4     5898.90     5583.79    305.57 o 
   1   3   4      174.42      162.86     70.33 o 
   2   3   4     1459.60     1411.84    113.03 o 
   3   3   4     2910.63     2778.56    193.29 o 
  -7   4   4      444.89      502.57    114.28 o 
  -6   4   4     1806.61     1810.55    138.78 o 
  -5   4   4     4366.68     4129.58    245.74 o 
  -4   4   4     1173.55     1188.60    107.89 o 
  -3   4   4     1098.28     1029.17     98.67 o 
  -2   4   4    12737.21    13011.37    626.63 o 
  -1   4   4      547.39      541.02    125.01 o 
   0   4   4      808.35      714.21    119.73 o 
   1   4   4     6528.79     6176.68    393.65 o 
   2   4   4      299.85      440.81     93.57 o 
   3   4   4     2891.98     2604.73    204.66 o 
   4   4   4     8597.13     8576.15    526.43 o 
  -9   5   4      505.26      484.82     97.95 o 
  -8   5   4     1231.38     1400.61    182.88 o 
  -7   5   4     1436.35     1383.72    121.95 o 
  -6   5   4      228.55      240.99     69.92 o 
  -5   5   4    12592.81    12546.37    598.63 o 
  -4   5   4     2263.45     2216.10    152.89 o 
  -3   5   4      457.82      336.58     93.69 o 
  -2   5   4     2048.27     2073.39    241.58 o 
  -1   5   4     2657.83     2754.15    224.62 o 
   0   5   4      476.28      556.92    208.90 o 
   1   5   4     4015.50     3806.09    299.62 o 
   2   5   4     1680.46     1469.39    144.76 o 
   3   5   4        8.48      -54.71     74.37 o 
   4   5   4     1425.50     1374.57    258.69 o 
   5   5   4     1210.68     1250.31    113.55 o 
 -11   6   4       52.23      168.16     71.05 o 
 -10   6   4      676.76      633.53    127.36 o 
  -9   6   4     3790.24     3580.15    270.17 o 
  -8   6   4      146.17      178.48     68.14 o 
  -7   6   4     1288.95     1622.14    273.38 o 
  -6   6   4     7543.19     7906.51    485.44 o 
  -5   6   4      860.38      895.51    123.33 o 
  -4   6   4     2469.36     2264.41    206.89 o 
  -3   6   4     5009.37     4583.36    462.27 o 
  -2   6   4      334.34      256.94     89.26 o 
  -1   6   4     4259.60     4196.71    323.77 o 
   0   6   4     5970.88     5553.77    392.69 o 
   1   6   4      378.93      241.98     88.10 o 
   2   6   4     1298.02     1442.51    150.98 o 
   3   6   4     5087.02     5453.45    341.68 o 
   4   6   4       63.95       71.02     97.39 o 
   5   6   4     3642.20     3830.31    221.02 o 
   6   6   4     3307.39     3201.98    232.50 o 
 -13   7   4      222.69      260.43     80.68 o 
 -12   7   4      405.68      338.76    106.08 o 
 -11   7   4     4482.09     4466.10    313.75 o 
 -10   7   4      472.87      545.35    163.89 o 
  -9   7   4      221.99      263.15    129.21 o 
  -8   7   4     4241.68     4267.96    386.10 o 
  -7   7   4      680.20      753.31    119.67 o 
  -6   7   4      551.73      351.43    100.44 o 
  -5   7   4     4097.41     3673.33    294.47 o 
  -4   7   4     1027.05     1085.55    132.83 o 
  -3   7   4     1361.84     1216.44    136.97 o 
  -2   7   4     4039.23     4149.85    276.24 o 
  -1   7   4      782.80      947.48    157.41 o 
   0   7   4     1429.88     1328.80    146.50 o 
   1   7   4     4704.49     4291.88    319.54 o 
   2   7   4     1842.55     1645.99    135.97 o 
   3   7   4      542.28      659.52     89.96 o 
   4   7   4     4413.52     4243.66    284.71 o 
   5   7   4      628.83      812.09     96.89 o 
   6   7   4      481.33      447.20     92.36 o 
   7   7   4     4619.19     4691.88    269.07 o 
 -15   8   4      369.66      313.50    118.86 o 
 -14   8   4     4657.92     4564.51    354.73 o 
 -13   8   4      852.57     1018.86    143.54 o 
 -12   8   4     1208.73     1258.91    148.70 o 
 -11   8   4     3403.79     2927.90    361.14 o 
 -10   8   4     2025.62     1835.99    255.93 o 
  -9   8   4       95.04      138.99     89.34 o 
  -8   8   4     4960.14     5265.02    361.67 o 
  -7   8   4     1102.05     1083.13    213.13 o 
  -6   8   4      532.08      372.13    105.92 o 
  -5   8   4      744.70      745.81    120.70 o 
  -4   8   4      997.88      940.23    128.39 o 
  -3   8   4       54.39       55.89    141.03 o 
  -2   8   4      608.42      648.54    113.86 o 
  -1   8   4     1464.56     1284.30    145.48 o 
   0   8   4       99.77       21.91     62.79 o 
   1   8   4     1332.86     1405.11    116.64 o 
   2   8   4     1950.58     2020.32    138.60 o 
   3   8   4      486.44      421.35     85.01 o 
   4   8   4      423.80      533.28     89.63 o 
   5   8   4      960.06      983.59    110.91 o 
   6   8   4      182.27      161.62    103.86 o 
   7   8   4      642.19      578.11    116.25 o 
   8   8   4     1301.25     1072.28    158.55 o 
 -16   9   4      626.31      631.58    251.06 o 
 -15   9   4     2348.70     2504.08    225.55 o 
 -14   9   4       20.62       17.99     98.25 o 
 -13   9   4      821.77      918.88    140.75 o 
 -12   9   4     3873.45     3887.96    399.96 o 
 -11   9   4      661.34      638.11    167.96 o 
 -10   9   4     1215.81     1232.75    150.96 o 
  -9   9   4     3531.85     3380.35    493.50 o 
  -8   9   4      134.79       24.62     86.58 o 
  -7   9   4     1034.18     1016.93    133.56 o 
  -6   9   4     3507.69     3560.86    351.95 o 
  -5   9   4      248.18      422.96    103.00 o 
  -4   9   4     3401.17     3407.88    241.23 o 
  -3   9   4     3492.57     3380.89    259.09 o 
  -2   9   4      126.21      144.10     65.60 o 
  -1   9   4     4755.56     4921.33    259.65 o 
   0   9   4     3598.33     3670.01    217.33 o 
   1   9   4      151.65      172.68     70.87 o 
   2   9   4     5451.09     5406.90    295.73 o 
   3   9   4     3697.23     3763.38    230.39 o 
   4   9   4       25.92      -32.20     73.07 o 
   5   9   4     3516.08     3162.06    212.93 o 
   6   9   4     2420.49     2428.10    177.44 o 
   7   9   4       16.34      -79.31     79.31 o 
 -16  10   4     1252.22      945.76    155.45 o 
 -15  10   4       24.15       91.12    105.97 o 
 -14  10   4     2937.68     2614.85    234.10 o 
 -13  10   4      850.37      829.18    190.47 o 
 -12  10   4      468.87      305.66    159.96 o 
 -11  10   4     4431.22     4166.32    427.56 o 
 -10  10   4      567.94      673.47    124.47 o 
  -9  10   4      668.19      658.77    122.10 o 
  -8  10   4     7326.46     7775.76    608.08 o 
  -7  10   4      690.39      542.32    168.71 o 
  -6  10   4      306.30      269.78    105.93 o 
  -5  10   4     6965.27     7451.55    594.37 o 
  -4  10   4      960.67      750.54    122.92 o 
  -3  10   4     1720.75     1697.47    199.54 o 
  -2  10   4     6693.19     6508.90    343.22 o 
  -1  10   4     1493.56     1579.91    130.02 o 
   0  10   4        0.32      -64.86     64.86 o 
   1  10   4     3601.24     3526.86    215.65 o 
   2  10   4      668.73      694.07     98.97 o 
   3  10   4      237.73      334.60     88.70 o 
   4  10   4     3400.96     3281.51    217.42 o 
   5  10   4      940.52      977.74    113.26 o 
   6  10   4      268.98      329.97     94.89 o 
 -16  11   4      882.85     1063.82    227.33 o 
 -15  11   4      125.32       70.83    155.23 o 
 -14  11   4     3823.92     3668.43    404.71 o 
 -13  11   4      686.22      545.39    179.17 o 
 -12  11   4      316.38      405.64    149.86 o 
 -11  11   4     2257.78     2603.27    213.87 o 
 -10  11   4     1850.83     1766.55    305.26 o 
  -9  11   4       14.52       54.96     93.82 o 
  -8  11   4     2851.95     2876.21    232.79 o 
  -7  11   4      961.90      978.81    135.97 o 
  -6  11   4        7.43      -75.12     84.73 o 
  -5  11   4     2192.64     2256.97    157.11 o 
  -4  11   4     1520.19     1474.97    124.26 o 
  -3  11   4       33.05       97.11     70.52 o 
  -2  11   4     2778.51     2927.78    191.00 o 
  -1  11   4     1059.78     1083.30    109.54 o 
   0  11   4      112.40      162.83     90.14 o 
   1  11   4      496.52      375.83     84.00 o 
   2  11   4      538.90      697.23    101.91 o 
   3  11   4       55.68      -53.07     75.41 o 
   4  11   4      360.97      358.06     93.44 o 
   5  11   4     1679.15     1623.09    165.40 o 
 -16  12   4      459.14      365.57    183.09 o 
 -15  12   4     2814.84     2809.05    345.73 o 
 -14  12   4      233.55      131.09    142.44 o 
 -13  12   4     1031.51      841.97    203.14 o 
 -12  12   4     2413.64     2549.05    333.74 o 
 -11  12   4       27.47       14.72     97.82 o 
 -10  12   4     2288.50     2377.33    278.62 o 
  -9  12   4     3655.87     4027.45    523.35 o 
  -8  12   4      160.81      134.36     95.64 o 
  -7  12   4     1046.67     1005.61    141.67 o 
  -6  12   4     3701.92     3646.41    222.97 o 
  -5  12   4       58.48       90.08     70.73 o 
  -4  12   4     1985.55     1976.02    149.23 o 
  -3  12   4     4476.44     4429.57    255.70 o 
  -2  12   4      295.23      440.19     85.03 o 
  -1  12   4     2135.78     2093.26    159.77 o 
   0  12   4     2213.31     2209.27    162.15 o 
   1  12   4       56.44       46.11     88.09 o 
   2  12   4     2636.56     2588.18    184.81 o 
   3  12   4     2706.22     2451.40    214.38 o 
   4  12   4      230.84      101.41     85.77 o 
 -15  13   4     1177.15      992.13    211.21 o 
 -14  13   4     3004.00     2773.36    338.57 o 
 -13  13   4      735.67      651.41    176.04 o 
 -12  13   4      277.78      312.09    120.87 o 
 -11  13   4     1965.12     1975.71    319.27 o 
 -10  13   4     2143.36     2099.92    392.18 o 
  -9  13   4       36.01       85.73    102.47 o 
  -8  13   4     2978.65     3169.70    204.97 o 
  -7  13   4     1872.33     1786.31    149.31 o 
  -6  13   4       10.76       -8.71     72.74 o 
  -5  13   4     3703.30     3903.15    234.75 o 
  -4  13   4     2105.21     1938.97    154.15 o 
  -3  13   4       54.26       60.28     77.13 o 
  -2  13   4     2047.15     2208.53    334.41 o 
  -1  13   4      554.17      484.13     96.91 o 
   0  13   4     1091.88     1178.38    125.68 o 
   1  13   4     2717.20     2789.36    193.98 o 
   2  13   4     1358.24     1378.82    133.61 o 
 -14  14   4      621.58      452.24    172.04 o 
 -13  14   4      532.45      489.79    139.69 o 
 -12  14   4       26.21     -118.02    157.93 o 
 -11  14   4     3089.15     3433.53    268.78 o 
 -10  14   4      826.97      906.79    143.43 o 
  -9  14   4       32.09       32.50     79.40 o 
  -8  14   4     2473.38     2802.33    297.97 o 
  -7  14   4     1783.40     1846.32    150.80 o 
  -6  14   4       97.78      110.47     78.27 o 
  -5  14   4      877.17      836.93    108.20 o 
  -4  14   4     1173.35     1131.50    125.09 o 
  -3  14   4      251.87      268.06     90.91 o 
  -2  14   4      937.28     1068.09    120.80 o 
  -1  14   4      503.18      583.20    103.86 o 
   0  14   4      165.52      165.52     88.33 o 
 -13  15   4      403.71      391.76    137.22 o 
 -12  15   4     2013.66     2101.69    221.54 o 
 -11  15   4      140.87      158.57     92.50 o 
 -10  15   4     2257.79     2115.45    169.54 o 
  -9  15   4     2734.48     2691.83    277.32 o 
  -8  15   4       44.62       47.05     82.76 o 
  -7  15   4     3116.88     3266.01    279.18 o 
  -6  15   4     2533.27     2870.14    188.84 o 
  -5  15   4       99.80      114.25     85.76 o 
  -4  15   4     2548.90     2423.47    178.96 o 
  -3  15   4     1353.13     1459.23    139.21 o 
  -2  15   4      339.98      124.07    174.10 o 
 -12  16   4       62.87      -59.42     86.35 o 
 -11  16   4     2869.87     2855.21    203.43 o 
 -10  16   4      587.31      612.32    112.45 o 
  -9  16   4     1315.08     1407.04    139.76 o 
  -8  16   4     2645.19     2620.52    190.09 o 
  -7  16   4     1217.59     1313.90    132.76 o 
  -6  16   4      104.96      -47.74    152.71 o 
  -5  16   4     2855.61     3276.96    376.31 o 
  -4  16   4      841.34     1003.58    214.73 o 
   0   0   5     9902.10     9843.88    878.55 o 
  -1   1   5     1332.99     1267.27    136.50 o 
   0   1   5     1572.28     1387.37    146.54 o 
   1   1   5     1864.62     1624.10    156.03 o 
  -3   2   5      434.80      350.41    141.91 o 
  -2   2   5      642.13      809.50    112.79 o 
  -1   2   5       95.02      119.17     86.90 o 
   0   2   5      610.39      640.20    133.07 o 
   1   2   5     1125.50     1064.78    149.18 o 
   2   2   5      244.70      281.49    112.25 o 
  -5   3   5      227.96      158.51    104.07 o 
  -4   3   5       89.50       26.98    134.94 o 
  -3   3   5     6729.25     6815.96    468.07 o 
  -2   3   5      490.89      391.69    127.83 o 
  -1   3   5      825.45      875.53    151.71 o 
   0   3   5     7764.31     7390.53    470.42 o 
   1   3   5      442.64      376.39    121.25 o 
   2   3   5     1289.59     1375.64    159.14 o 
   3   3   5     6658.49     6078.11    426.74 o 
  -7   4   5      398.16      462.53    184.27 o 
  -6   4   5       59.21      287.41    169.68 o 
  -5   4   5     2488.68     2650.37    324.88 o 
  -4   4   5      239.52      127.37    111.13 o 
  -3   4   5      727.28      759.44    182.96 o 
  -2   4   5     1741.73     1567.29    185.73 o 
  -1   4   5     1385.15     1031.58    159.16 o 
   0   4   5     1101.34     1132.70    159.63 o 
   1   4   5     1586.95     1676.90    197.01 o 
   2   4   5      838.63      882.29    142.97 o 
   3   4   5      820.31      819.33    145.67 o 
   4   4   5     1928.17     1704.05    287.71 o 
  -9   5   5     1074.52      764.11    228.47 o 
  -8   5   5      927.15      754.72    219.81 o 
  -7   5   5       30.66      110.29    154.61 o 
  -6   5   5     2030.63     1562.89    270.81 o 
  -5   5   5      520.46      626.63    134.29 o 
  -4   5   5       61.17      208.21    113.58 o 
  -3   5   5      679.27      757.00    267.60 o 
  -2   5   5      233.80       19.37    149.49 o 
  -1   5   5       10.39      119.95    108.32 o 
   0   5   5     1061.52      934.59    150.28 o 
   1   5   5      213.58      181.51    108.33 o 
   2   5   5       82.91       58.06    106.70 o 
   3   5   5      478.99      431.85    128.35 o 
   4   5   5      194.96      287.98    114.18 o 
   5   5   5      238.17      189.15    165.87 o 
 -10   6   5      381.29      352.87    177.93 o 
  -9   6   5     5600.06     5233.45    562.40 o 
  -8   6   5      207.26      372.43    168.29 o 
  -7   6   5     2490.12     2626.44    336.88 o 
  -6   6   5     7270.12     7194.42    649.25 o 
  -5   6   5      426.67      356.03    138.72 o 
  -4   6   5     1559.21     1514.81    345.55 o 
  -3   6   5     6993.18     6860.79    472.82 o 
  -2   6   5      297.90      419.81    125.31 o 
  -1   6   5      898.83      892.85    151.21 o 
   0   6   5     8105.24     8034.62    539.76 o 
   1   6   5      533.76      480.47    127.83 o 
   2   6   5     3071.48     2985.14    412.01 o 
   3   6   5     7371.43     7347.58    496.81 o 
   4   6   5      886.32      906.58    156.02 o 
 -10   7   5      310.96      258.58    166.38 o 
  -9   7   5       20.37       32.05    157.61 o 
  -8   7   5     1423.90     1428.80    260.53 o 
  -7   7   5      979.60     1016.73    224.39 o 
  -6   7   5      328.12      462.44    126.12 o 
  -5   7   5     1977.86     2335.98    216.61 o 
  -4   7   5      885.87     1030.29    159.64 o 
  -3   7   5       47.62        3.03    162.96 o 
  -2   7   5     1604.62     1620.65    194.06 o 
  -1   7   5     1858.00     1540.87    273.49 o 
   0   7   5      261.53      167.66    111.45 o 
   1   7   5     1608.57     1427.12    199.48 o 
   2   7   5     1618.09     1628.34    185.23 o 
   3   7   5     1353.05     1589.21    238.41 o 
   4   7   5      987.89      768.05    189.19 o 
 -10   8   5       95.48      227.49    174.63 o 
  -9   8   5      719.34      460.85    195.79 o 
  -8   8   5     1816.50     1117.05    236.19 o 
  -7   8   5      164.00      263.46    124.80 o 
  -6   8   5      696.01      818.90    144.88 o 
  -5   8   5      491.15      719.79    138.23 o 
  -4   8   5      122.04      181.89    116.05 o 
  -3   8   5      240.08      344.81    120.04 o 
  -2   8   5     2557.88     2572.94    230.45 o 
  -1   8   5      339.12      247.72    120.24 o 
   0   8   5      392.71      439.23    271.59 o 
   1   8   5      601.75      896.83    143.56 o 
   2   8   5       92.86       60.04    144.82 o 
   3   8   5      213.19      390.52    164.23 o 
  -9   9   5     6259.99     5439.47    579.05 o 
  -8   9   5      136.26      244.12    124.35 o 
  -7   9   5     1396.38     1487.35    186.73 o 
  -6   9   5     5737.73     6002.31    801.30 o 
  -5   9   5      191.19      212.27    117.21 o 
  -4   9   5     1440.31     1421.56    176.52 o 
  -3   9   5     6060.23     5784.27    423.38 o 
  -2   9   5       16.76       23.66    109.47 o 
  -1   9   5     1573.83     1514.92    187.89 o 
   0   9   5     3468.88     3470.39    284.40 o 
   1   9   5       61.87      -52.66    146.83 o 
  -8  10   5     1659.63     2129.24    350.16 o 
  -7  10   5     1946.73     1974.18    212.78 o 
  -6  10   5      521.59      609.78    152.93 o 
  -5  10   5     1211.65     1301.31    171.60 o 
  -4  10   5      677.55      600.84    145.93 o 
  -3  10   5       26.34      -52.05    106.22 o 
  -2  10   5     1549.07     1406.72    348.46 o 
  -1  10   5      577.74      706.14    203.68 o 
  -8  11   5        7.98     -153.60    166.16 o 
  -7  11   5       57.76      207.23    192.34 o 
  -6  11   5     1129.39     1118.98    247.46 o 
  -5  11   5      333.93      495.64    208.91 o 
  -4  11   5      102.08       52.73    178.83 o 
                                                 
